# Supplementary material for: 4-Chloro-2-[(E)-({4-[N-(3,4-dimethyl­isoxazol-5-yl)sulfamo­yl]phen­yl}iminio)meth­yl]phenolate
Source: Acta Crystallogr Sect E Struct Rep Online. 2008 Feb 27;64(Pt 3):o635. doi: 10.1107/S1600536808005321 (PMC2960758; doi:10.1107/S1600536808005321)
Supplement: Supplementary file 1 [file e-64-0o635-sup1.cif]

##############################################################################
###                                                                        ###
###        Electronic paper (Acta Crystallographica Section E)             ###
###                                                                        ###
##############################################################################
#                                                                            #
# This CIF contains the data in a paper accepted for publication in Acta     #
# Crystallographica Section E. It conforms to the requirements of Notes      #
# for Authors for Section E, and has been peer reviewed under the auspices   #
# of the IUCr Commission on Journals.                                        #
#                                                                            #
# Full details of the Crystallographic Information File format               #
# are given in the paper "The Crystallographic Information File (CIF):       #
# a New Standard Archive File for Crystallography" by S. R. Hall, F. H.      #
# Allen and I. D. Brown [Acta Cryst. (1991), A47, 655-685].                  #
#                                                                            #
# The current version of the core CIF dictionary is obtainable from          #
# ftp://ftp.iucr.org/pub/cif_core.dic. The current version number is 2.1.    #
#                                                                            #
# Software is freely available for graphical display of the structure(s) in  #
# this CIF.  For information consult the CIF home page http://www.iucr.org/  #
# cif/home.html                                                              #
#                                                                            #
##############################################################################
                                             
data_global
_audit_creation_method     ?
_journal_date_recd_electronic     2008-02-01
_journal_date_accepted     2008-02-25
_journal_name_full     'Acta Crystallographica, Section E'
_journal_year     2008
_journal_volume     64
_journal_issue      3
_journal_page_first     o635
_journal_page_last     o635
_journal_paper_category     QO
_journal_coeditor_code     PV2068
_publ_contact_author
;Muhammad Nawaz Tahir
University of Sargodha
Department of Physics
Sargodha
Pakistan
;
_publ_contact_author_email     dmntahir_uos@yahoo.com
_publ_contact_author_fax     '0092 48 32 22 121'
_publ_contact_author_phone     '0092 48 92 30 170'
_publ_section_title
;\
4-Chloro-2-[(<i>E</i>)-({4-[<i>N</i>-(3,4-dimethylisoxazol-5-yl)sulfamoyl]\
phenyl}iminio)methyl]phenolate
;
loop_
    _publ_author_name
    _publ_author_address
    'Hazoor A. Shad'
;
Department of Chemistry
Bahauddin Zakariya University
Multan 60800
Pakistan
;
    'Zahid H. Chohan'
;
Department of Chemistry
Bahauddin Zakariya University
Multan 60800
Pakistan
;
    'Tahir, M. Nawaz'
;
University of Sargodha
Department of Physics
Sargodha
Pakistan
;
    'Islam Ullah Khan'
;
Government College University
Department of Chemistry
Lahore
Pakistan
;
data_I
_audit_creation_method     SHELXL-97
_chemical_name_systematic
;
4-Chloro-2-[(E)-({4-[N-(3,4-dimethylisoxazol-5-
yl)sulfamoyl]phenyl}iminio)methyl]phenolate
;
_chemical_name_common     ?
_chemical_formula_moiety     'C18 H16 Cl N3 O4 S'
_chemical_formula_sum     'C18 H16 Cl N3 O4 S'
_chemical_formula_iupac     'C18 H16 Cl N3 O4 S'
_chemical_formula_weight     405.85
_chemical_melting_point     509
_symmetry_cell_setting     monoclinic
_symmetry_space_group_name_H-M     'P 21/n'
_symmetry_space_group_name_Hall     '-P 2yn'
loop_
    _symmetry_equiv_pos_as_xyz
    'x, y, z'
    '-x+1/2, y+1/2, -z+1/2'
    '-x, -y, -z'
    'x-1/2, -y-1/2, z-1/2'
_cell_length_a     15.1871(6)
_cell_length_b     7.2555(3)
_cell_length_c     16.6267(7)
_cell_angle_alpha     90.00
_cell_angle_beta     94.081(2)
_cell_angle_gamma     90.00
_cell_volume     1827.45(13)
_cell_formula_units_Z     4
_cell_measurement_reflns_used     2465
_cell_measurement_theta_min     2.17
_cell_measurement_theta_max     28.68
_cell_measurement_temperature     296(2)
_exptl_crystal_description     prismatic
_exptl_crystal_colour     red
_exptl_crystal_size_max     0.30
_exptl_crystal_size_mid     0.25
_exptl_crystal_size_min     0.20
_exptl_crystal_density_diffrn     1.475
_exptl_crystal_density_meas     ?
_exptl_crystal_density_method     'not measured'
_exptl_crystal_F_000     840
_exptl_absorpt_coefficient_mu     0.354
_exptl_absorpt_correction_type     multi-scan
_exptl_absorpt_process_details     '(SADABS; Bruker, 2005)'
_exptl_absorpt_correction_T_min     0.886
_exptl_absorpt_correction_T_max     0.935
_exptl_special_details     ' '
_diffrn_ambient_temperature     296(2)
_diffrn_radiation_type     'MoK\a'
_diffrn_radiation_wavelength     0.71073
_diffrn_radiation_source     'fine-focus sealed tube'
_diffrn_radiation_monochromator     graphite
_diffrn_measurement_device_type     'Bruker Kappa APEXII CCD'
_diffrn_measurement_method     \w
_diffrn_detector_area_resol_mean     7.40
_diffrn_reflns_number     18429
_diffrn_reflns_av_R_equivalents     0.0282
_diffrn_reflns_av_sigmaI/netI     0.0277
_diffrn_reflns_theta_min     1.75
_diffrn_reflns_theta_max     28.60
_diffrn_reflns_theta_full     28.60
_diffrn_measured_fraction_theta_max     0.998
_diffrn_measured_fraction_theta_full     0.998
_diffrn_reflns_limit_h_min     -20
_diffrn_reflns_limit_h_max     20
_diffrn_reflns_limit_k_min     -9
_diffrn_reflns_limit_k_max     9
_diffrn_reflns_limit_l_min     -22
_diffrn_reflns_limit_l_max     22
_diffrn_standards_number     0
_diffrn_standards_interval_count     ?
_diffrn_standards_interval_time     ?
_diffrn_standards_decay_%     ?
_refine_special_details
;
 Refinement of F^2^ against ALL reflections.  The weighted R-factor wR and
 goodness of fit S are based on F^2^, conventional R-factors R are based
 on F, with F set to zero for negative F^2^. The threshold expression of
 F^2^ > 2sigma(F^2^) is used only for calculating R-factors(gt) etc. and is
 not relevant to the choice of reflections for refinement.  R-factors based
 on F^2^ are statistically about twice as large as those based on F, and R-
 factors based on ALL data will be even larger.
;
_reflns_number_total     4669
_reflns_number_gt     3443
_reflns_threshold_expression     I>2\s(I)
_refine_ls_structure_factor_coef     Fsqd
_refine_ls_matrix_type     full
_refine_ls_R_factor_all     0.0615
_refine_ls_R_factor_gt     0.0423
_refine_ls_wR_factor_gt     0.1105
_refine_ls_wR_factor_ref     0.1272
_refine_ls_goodness_of_fit_ref     1.042
_refine_ls_restrained_S_all     1.042
_refine_ls_number_reflns     3443
_refine_ls_number_parameters     250
_refine_ls_number_restraints     0
_refine_ls_hydrogen_treatment     mixed
_refine_ls_weighting_scheme     calc
_refine_ls_weighting_details
         'calc w=1/[\s^2^(Fo^2^)+(0.0619P)^2^+0.5575P] where P=(Fo^2^+2Fc^2^)/3'
_atom_sites_solution_hydrogens     geom
_atom_sites_solution_primary     direct
_atom_sites_solution_secondary     difmap
_refine_ls_shift/su_max     0.001
_refine_ls_shift/su_mean     0.000
_refine_diff_density_max     0.376
_refine_diff_density_min     -0.225
_refine_ls_extinction_method     none
_refine_ls_extinction_coef     ?
loop_
    _atom_type_symbol
    _atom_type_description
    _atom_type_scat_dispersion_real
    _atom_type_scat_dispersion_imag
    _atom_type_scat_source
    'C' 'C' 0.0033 0.0016
                         'International Tables Vol C Tables 4.2.6.8 and 6.1.1.4'
    'H' 'H' 0.0000 0.0000
                         'International Tables Vol C Tables 4.2.6.8 and 6.1.1.4'
    'N' 'N' 0.0061 0.0033
                         'International Tables Vol C Tables 4.2.6.8 and 6.1.1.4'
    'O' 'O' 0.0106 0.0060
                         'International Tables Vol C Tables 4.2.6.8 and 6.1.1.4'
    'S' 'S' 0.1246 0.1234
                         'International Tables Vol C Tables 4.2.6.8 and 6.1.1.4'
    'Cl' 'Cl' 0.1484 0.1585
                         'International Tables Vol C Tables 4.2.6.8 and 6.1.1.4'
_computing_data_collection     'APEX2 (Bruker, 2007)'
_computing_cell_refinement     'APEX2 (Bruker, 2007)'
_computing_data_reduction     'SAINT (Bruker, 2007)'
_computing_structure_solution     'SHELXS97 (Sheldrick, 2008)'
_computing_structure_refinement     'SHELXL97 (Sheldrick, 2008)'
_computing_molecular_graphics
                  'ORTEP-3 for Windows (Farrugia, 1997) and PLATON (Spek, 2003)'
_computing_publication_material
                                'WinGx (Farrugia, 1999) and PLATON (Spek, 2003)'
loop_
    _atom_site_type_symbol
    _atom_site_label
    _atom_site_fract_x
    _atom_site_fract_y
    _atom_site_fract_z
    _atom_site_U_iso_or_equiv
    _atom_site_adp_type
    _atom_site_calc_flag
    _atom_site_refinement_flags
    _atom_site_occupancy
    _atom_site_disorder_assembly
    _atom_site_disorder_group
    Cl Cl1 0.87797(4) -0.43370(8) 0.58505(4) 0.06440(19) Uani d . 1 . .
    S S1 0.60762(4) 0.99136(7) 0.32843(3) 0.04563(15) Uani d . 1 . .
    O O1 0.62180(10) 0.1417(2) 0.64974(8) 0.0504(4) Uani d . 1 . .
    O O2 0.68281(11) 1.0347(2) 0.28554(11) 0.0678(5) Uani d . 1 . .
    O O3 0.56667(13) 1.1279(2) 0.37529(10) 0.0676(5) Uani d . 1 . .
    O O4 0.59283(10) 0.8115(2) 0.14720(8) 0.0529(4) Uani d . 1 . .
    N N1 0.67536(10) 0.3239(2) 0.52967(9) 0.0368(3) Uani d . 1 . .
    H H1 0.6445(13) 0.312(3) 0.5715(13) 0.044 Uiso d . 1 . .
    N N2 0.52879(11) 0.9215(2) 0.26153(10) 0.0400(4) Uani d . 1 . .
    H H2 0.4845(15) 0.908(3) 0.2832(13) 0.048 Uiso d . 1 . .
    N N3 0.59687(15) 0.6461(3) 0.10209(12) 0.0666(6) Uani d . 1 . .
    C C1 0.73875(12) 0.0376(3) 0.57297(11) 0.0378(4) Uani d . 1 . .
    C C2 0.68045(13) 0.0167(3) 0.63625(11) 0.0395(4) Uani d . 1 . .
    C C3 0.68941(15) -0.1451(3) 0.68403(12) 0.0471(5) Uani d . 1 . .
    H H3 0.6540 -0.1608 0.7269 0.057 Uiso calc R 1 . .
    C C4 0.74946(15) -0.2786(3) 0.66788(12) 0.0496(5) Uani d . 1 . .
    H H4 0.7533 -0.3850 0.6991 0.059 Uiso calc R 1 . .
    C C5 0.80496(13) -0.2571(3) 0.60509(12) 0.0449(4) Uani d . 1 . .
    C C6 0.80079(12) -0.1021(3) 0.55890(12) 0.0438(4) Uani d . 1 . .
    H H6 0.8389 -0.0879 0.5179 0.053 Uiso calc R 1 . .
    C C7 0.73313(12) 0.1937(3) 0.52144(11) 0.0392(4) Uani d . 1 . .
    H H7 0.7717 0.2033 0.4807 0.047 Uiso calc R 1 . .
    C C8 0.66304(11) 0.4819(2) 0.48013(10) 0.0343(4) Uani d . 1 . .
    C C9 0.60243(11) 0.6121(3) 0.50340(10) 0.0360(4) Uani d . 1 . .
    H H9 0.5724 0.5928 0.5495 0.043 Uiso calc R 1 . .
    C C10 0.58692(12) 0.7701(3) 0.45801(11) 0.0388(4) Uani d . 1 . .
    H H10 0.5463 0.8572 0.4732 0.047 Uiso calc R 1 . .
    C C11 0.63252(12) 0.7973(3) 0.38967(10) 0.0366(4) Uani d . 1 . .
    C C12 0.69331(13) 0.6678(3) 0.36602(11) 0.0425(4) Uani d . 1 . .
    H H12 0.7239 0.6883 0.3203 0.051 Uiso calc R 1 . .
    C C13 0.70799(13) 0.5089(3) 0.41075(11) 0.0423(4) Uani d . 1 . .
    H H13 0.7475 0.4206 0.3947 0.051 Uiso calc R 1 . .
    C C14 0.54518(11) 0.7736(3) 0.21080(10) 0.0373(4) Uani d . 1 . .
    C C15 0.51814(13) 0.5968(3) 0.20979(11) 0.0417(4) Uani d . 1 . .
    C C16 0.55223(16) 0.5232(3) 0.13954(13) 0.0537(5) Uani d . 1 . .
    C C17 0.46521(19) 0.4975(3) 0.26793(16) 0.0662(7) Uani d . 1 . .
    H H17A 0.4152 0.4405 0.2394 0.099 Uiso calc R 1 . .
    H H17B 0.4453 0.5832 0.3067 0.099 Uiso calc R 1 . .
    H H17C 0.5010 0.4045 0.2952 0.099 Uiso calc R 1 . .
    C C18 0.5413(2) 0.3294(4) 0.10901(18) 0.0851(9) Uani d . 1 . .
    H H18A 0.5263 0.3313 0.0519 0.128 Uiso calc R 1 . .
    H H18B 0.4951 0.2697 0.1357 0.128 Uiso calc R 1 . .
    H H18C 0.5956 0.2631 0.1198 0.128 Uiso calc R 1 . .
loop_
    _atom_site_aniso_label
    _atom_site_aniso_U_11
    _atom_site_aniso_U_22
    _atom_site_aniso_U_33
    _atom_site_aniso_U_12
    _atom_site_aniso_U_13
    _atom_site_aniso_U_23
    Cl1 0.0529(3) 0.0449(3) 0.0932(5) 0.0139(2) -0.0106(3) 0.0027(3)
    S1 0.0563(3) 0.0317(2) 0.0478(3) -0.0073(2) -0.0044(2) 0.0078(2)
    O1 0.0551(8) 0.0479(8) 0.0507(8) 0.0055(7) 0.0206(7) 0.0053(6)
    O2 0.0592(9) 0.0676(11) 0.0756(11) -0.0261(8) -0.0034(8) 0.0294(9)
    O3 0.1035(13) 0.0312(8) 0.0657(10) 0.0075(8) -0.0100(9) -0.0040(7)
    O4 0.0582(9) 0.0546(9) 0.0484(8) -0.0151(7) 0.0214(7) 0.0025(7)
    N1 0.0385(8) 0.0379(8) 0.0343(7) 0.0015(6) 0.0054(6) 0.0063(6)
    N2 0.0404(8) 0.0388(9) 0.0407(8) -0.0005(7) 0.0033(7) 0.0074(7)
    N3 0.0833(14) 0.0628(13) 0.0581(11) -0.0124(11) 0.0358(10) -0.0091(10)
    C1 0.0368(9) 0.0371(10) 0.0389(9) 0.0000(7) -0.0002(7) 0.0046(7)
    C2 0.0434(10) 0.0396(10) 0.0352(9) -0.0060(8) 0.0006(7) -0.0005(7)
    C3 0.0613(12) 0.0411(11) 0.0393(10) -0.0094(9) 0.0056(9) 0.0045(8)
    C4 0.0646(13) 0.0362(10) 0.0456(11) -0.0067(9) -0.0124(9) 0.0088(8)
    C5 0.0409(10) 0.0388(10) 0.0530(11) 0.0032(8) -0.0103(8) 0.0002(9)
    C6 0.0382(9) 0.0440(11) 0.0495(11) 0.0044(8) 0.0050(8) 0.0056(9)
    C7 0.0380(9) 0.0399(10) 0.0402(9) 0.0019(8) 0.0071(7) 0.0053(8)
    C8 0.0344(8) 0.0353(9) 0.0329(8) -0.0015(7) 0.0004(7) 0.0024(7)
    C9 0.0369(9) 0.0403(10) 0.0311(8) 0.0004(7) 0.0041(7) 0.0002(7)
    C10 0.0407(9) 0.0360(10) 0.0396(9) 0.0043(8) 0.0025(7) -0.0031(7)
    C11 0.0408(9) 0.0318(9) 0.0366(9) -0.0027(7) -0.0019(7) 0.0037(7)
    C12 0.0440(10) 0.0475(11) 0.0372(9) 0.0026(8) 0.0100(8) 0.0072(8)
    C13 0.0434(10) 0.0439(11) 0.0407(9) 0.0104(8) 0.0104(8) 0.0051(8)
    C14 0.0345(8) 0.0433(10) 0.0344(8) -0.0016(7) 0.0049(7) 0.0088(7)
    C15 0.0440(10) 0.0384(10) 0.0438(10) 0.0004(8) 0.0102(8) 0.0071(8)
    C16 0.0598(13) 0.0524(13) 0.0509(12) -0.0057(10) 0.0174(10) -0.0027(10)
    C17 0.0873(18) 0.0405(12) 0.0762(16) -0.0041(12) 0.0425(14) 0.0115(11)
    C18 0.118(2) 0.0623(17) 0.0799(18) -0.0154(17) 0.0424(18) -0.0195(14)
_geom_special_details
;
 All esds (except the esd in the dihedral angle between two l.s. planes)
 are estimated using the full covariance matrix.  The cell esds are taken
 into account individually in the estimation of esds in distances, angles
 and torsion angles; correlations between esds in cell parameters are only
 used when they are defined by crystal symmetry.  An approximate (isotropic)
 treatment of cell esds is used for estimating esds involving l.s. planes.
;
loop_
    _geom_bond_atom_site_label_1
    _geom_bond_atom_site_label_2
    _geom_bond_site_symmetry_2
    _geom_bond_distance
    _geom_bond_publ_flag
    Cl1 C5 . 1.742(2) n
    S1 O2 . 1.4238(17) n
    S1 O3 . 1.4298(17) n
    S1 N2 . 1.6545(17) n
    S1 C11 . 1.7630(18) n
    O1 C2 . 1.302(2) n
    O4 C14 . 1.351(2) n
    O4 N3 . 1.419(2) n
    N1 C7 . 1.303(2) n
    N1 C8 . 1.416(2) n
    N1 H1 . 0.87(2) n
    N2 C14 . 1.399(2) n
    N2 H2 . 0.79(2) n
    N3 C16 . 1.305(3) n
    C1 C6 . 1.415(3) n
    C1 C7 . 1.419(3) n
    C1 C2 . 1.431(2) n
    C2 C3 . 1.419(3) n
    C3 C4 . 1.370(3) n
    C3 H3 . 0.9300 n
    C4 C5 . 1.396(3) n
    C4 H4 . 0.9300 n
    C5 C6 . 1.361(3) n
    C6 H6 . 0.9300 n
    C7 H7 . 0.9300 n
    C8 C9 . 1.393(2) n
    C8 C13 . 1.395(2) n
    C9 C10 . 1.383(3) n
    C9 H9 . 0.9300 n
    C10 C11 . 1.386(2) n
    C10 H10 . 0.9300 n
    C11 C12 . 1.393(3) n
    C12 C13 . 1.382(3) n
    C12 H12 . 0.9300 n
    C13 H13 . 0.9300 n
    C14 C15 . 1.346(3) n
    C15 C16 . 1.415(3) n
    C15 C17 . 1.487(3) n
    C16 C18 . 1.501(3) n
    C17 H17A . 0.9600 n
    C17 H17B . 0.9600 n
    C17 H17C . 0.9600 n
    C18 H18A . 0.9600 n
    C18 H18B . 0.9600 n
    C18 H18C . 0.9600 n
loop_
    _geom_angle_atom_site_label_1
    _geom_angle_atom_site_label_2
    _geom_angle_atom_site_label_3
    _geom_angle_site_symmetry_1
    _geom_angle_site_symmetry_3
    _geom_angle
    _geom_angle_publ_flag
    O2 S1 O3 . . 121.02(11) n
    O2 S1 N2 . . 107.38(10) n
    O3 S1 N2 . . 104.86(10) n
    O2 S1 C11 . . 108.61(10) n
    O3 S1 C11 . . 108.80(9) n
    N2 S1 C11 . . 105.00(8) n
    C14 O4 N3 . . 106.69(15) n
    C7 N1 C8 . . 126.00(15) n
    C7 N1 H1 . . 114.5(14) n
    C8 N1 H1 . . 119.4(14) n
    C14 N2 S1 . . 119.29(13) n
    C14 N2 H2 . . 111.7(17) n
    S1 N2 H2 . . 109.3(16) n
    C16 N3 O4 . . 106.39(16) n
    C6 C1 C7 . . 118.96(16) n
    C6 C1 C2 . . 119.99(17) n
    C7 C1 C2 . . 121.00(17) n
    O1 C2 C3 . . 121.31(17) n
    O1 C2 C1 . . 121.30(17) n
    C3 C2 C1 . . 117.38(18) n
    C4 C3 C2 . . 120.93(18) n
    C4 C3 H3 . . 119.5 n
    C2 C3 H3 . . 119.5 n
    C3 C4 C5 . . 120.87(18) n
    C3 C4 H4 . . 119.6 n
    C5 C4 H4 . . 119.6 n
    C6 C5 C4 . . 120.53(19) n
    C6 C5 Cl1 . . 120.31(16) n
    C4 C5 Cl1 . . 119.15(16) n
    C5 C6 C1 . . 120.25(18) n
    C5 C6 H6 . . 119.9 n
    C1 C6 H6 . . 119.9 n
    N1 C7 C1 . . 121.81(16) n
    N1 C7 H7 . . 119.1 n
    C1 C7 H7 . . 119.1 n
    C9 C8 C13 . . 120.42(16) n
    C9 C8 N1 . . 116.75(15) n
    C13 C8 N1 . . 122.83(16) n
    C10 C9 C8 . . 120.05(16) n
    C10 C9 H9 . . 120.0 n
    C8 C9 H9 . . 120.0 n
    C9 C10 C11 . . 119.31(17) n
    C9 C10 H10 . . 120.3 n
    C11 C10 H10 . . 120.3 n
    C10 C11 C12 . . 121.02(17) n
    C10 C11 S1 . . 119.21(14) n
    C12 C11 S1 . . 119.64(13) n
    C13 C12 C11 . . 119.70(16) n
    C13 C12 H12 . . 120.1 n
    C11 C12 H12 . . 120.1 n
    C12 C13 C8 . . 119.50(17) n
    C12 C13 H13 . . 120.3 n
    C8 C13 H13 . . 120.3 n
    C15 C14 O4 . . 111.35(17) n
    C15 C14 N2 . . 132.18(16) n
    O4 C14 N2 . . 116.35(16) n
    C14 C15 C16 . . 103.91(17) n
    C14 C15 C17 . . 129.22(19) n
    C16 C15 C17 . . 126.9(2) n
    N3 C16 C15 . . 111.7(2) n
    N3 C16 C18 . . 121.8(2) n
    C15 C16 C18 . . 126.5(2) n
    C15 C17 H17A . . 109.5 n
    C15 C17 H17B . . 109.5 n
    H17A C17 H17B . . 109.5 n
    C15 C17 H17C . . 109.5 n
    H17A C17 H17C . . 109.5 n
    H17B C17 H17C . . 109.5 n
    C16 C18 H18A . . 109.5 n
    C16 C18 H18B . . 109.5 n
    H18A C18 H18B . . 109.5 n
    C16 C18 H18C . . 109.5 n
    H18A C18 H18C . . 109.5 n
    H18B C18 H18C . . 109.5 n
loop_
    _geom_torsion_atom_site_label_1
    _geom_torsion_atom_site_label_2
    _geom_torsion_atom_site_label_3
    _geom_torsion_atom_site_label_4
    _geom_torsion_site_symmetry_1
    _geom_torsion_site_symmetry_2
    _geom_torsion_site_symmetry_3
    _geom_torsion_site_symmetry_4
    _geom_torsion
    _geom_torsion_publ_flag
    O2 S1 N2 C14 . . . . 56.27(16) n
    O3 S1 N2 C14 . . . . -173.81(14) n
    C11 S1 N2 C14 . . . . -59.20(15) n
    C14 O4 N3 C16 . . . . 0.6(2) n
    C6 C1 C2 O1 . . . . -178.92(18) n
    C7 C1 C2 O1 . . . . -1.5(3) n
    C6 C1 C2 C3 . . . . 1.4(3) n
    C7 C1 C2 C3 . . . . 178.83(18) n
    O1 C2 C3 C4 . . . . 177.98(19) n
    C1 C2 C3 C4 . . . . -2.4(3) n
    C2 C3 C4 C5 . . . . 1.5(3) n
    C3 C4 C5 C6 . . . . 0.4(3) n
    C3 C4 C5 Cl1 . . . . -178.14(16) n
    C4 C5 C6 C1 . . . . -1.3(3) n
    Cl1 C5 C6 C1 . . . . 177.20(15) n
    C7 C1 C6 C5 . . . . -177.06(18) n
    C2 C1 C6 C5 . . . . 0.4(3) n
    C8 N1 C7 C1 . . . . -178.19(17) n
    C6 C1 C7 N1 . . . . 177.69(19) n
    C2 C1 C7 N1 . . . . 0.3(3) n
    C7 N1 C8 C9 . . . . -174.85(18) n
    C7 N1 C8 C13 . . . . 5.6(3) n
    C13 C8 C9 C10 . . . . -0.5(3) n
    N1 C8 C9 C10 . . . . 179.96(16) n
    C8 C9 C10 C11 . . . . -0.3(3) n
    C9 C10 C11 C12 . . . . 0.2(3) n
    C9 C10 C11 S1 . . . . 176.02(14) n
    O2 S1 C11 C10 . . . . 155.29(15) n
    O3 S1 C11 C10 . . . . 21.74(19) n
    N2 S1 C11 C10 . . . . -90.09(16) n
    O2 S1 C11 C12 . . . . -28.85(19) n
    O3 S1 C11 C12 . . . . -162.40(16) n
    N2 S1 C11 C12 . . . . 85.77(17) n
    C10 C11 C12 C13 . . . . 0.6(3) n
    S1 C11 C12 C13 . . . . -175.17(16) n
    C11 C12 C13 C8 . . . . -1.4(3) n
    C9 C8 C13 C12 . . . . 1.3(3) n
    N1 C8 C13 C12 . . . . -179.16(18) n
    N3 O4 C14 C15 . . . . -0.2(2) n
    N3 O4 C14 N2 . . . . -176.68(17) n
    S1 N2 C14 C15 . . . . 105.9(2) n
    S1 N2 C14 O4 . . . . -78.51(19) n
    O4 C14 C15 C16 . . . . -0.2(2) n
    N2 C14 C15 C16 . . . . 175.5(2) n
    O4 C14 C15 C17 . . . . 179.5(2) n
    N2 C14 C15 C17 . . . . -4.7(4) n
    O4 N3 C16 C15 . . . . -0.7(3) n
    O4 N3 C16 C18 . . . . 179.6(3) n
    C14 C15 C16 N3 . . . . 0.6(3) n
    C17 C15 C16 N3 . . . . -179.2(2) n
    C14 C15 C16 C18 . . . . -179.8(3) n
    C17 C15 C16 C18 . . . . 0.4(4) n
loop_
    _geom_hbond_atom_site_label_D
    _geom_hbond_atom_site_label_H
    _geom_hbond_atom_site_label_A
    _geom_hbond_site_symmetry_A
    _geom_hbond_distance_DH
    _geom_hbond_distance_HA
    _geom_hbond_distance_DA
    _geom_hbond_angle_DHA
    N1 H1 O1 1_555 0.87(2) 1.85(2) 2.574(2) 140(2)
    C7 H7 N3 2_645 0.93 2.54 3.429(3) 161
    C12 H12 O2 2_645 0.93 2.59 3.391(3) 145
    C17 H17C O3 1_545 0.96 2.57 3.516(3) 168
    C17 H17B O1 3_666 0.96 2.38 3.276(3) 156
    N2 H2 O1 3_666 0.79(2) 2.06(2) 2.846(2) 173(2)
