# Supplementary material for: 4-Chloro-2-[(E)-({4-[N-(3,4-dimethyl­isoxazol-5-yl)sulfamo­yl]phen­yl}iminio)meth­yl]phenolate
Source: Acta Crystallogr Sect E Struct Rep Online. 2008 Feb 27;64(Pt 3):o635. doi: 10.1107/S1600536808005321 (PMC2960758; doi:10.1107/S1600536808005321)
Supplement: Supplementary file 2 [file e-64-0o635-Isup2.hkl]

#
# h,k,l, Fc-squared, Fo-squared, sigma(Fo-squared) and status flag
#
data_I
_shelx_title ' NH28 in P2(1)/n'
_shelx_refln_list_code          4
_shelx_F_calc_maximum      231.50
_exptl_crystal_F_000       840.00
_reflns_d_resolution_high  0.7424
 
loop_
 _symmetry_equiv_pos_as_xyz
 'x, y, z'
 '-x+1/2, y+1/2, -z+1/2'
 '-x, -y, -z'
 'x-1/2, -y-1/2, z-1/2'
 
_cell_length_a    15.1871
_cell_length_b     7.2555
_cell_length_c    16.6267
_cell_angle_alpha  90.000
_cell_angle_beta   94.081
_cell_angle_gamma  90.000
 
_shelx_F_squared_multiplier     1.000
 
loop_
 _refln_index_h
 _refln_index_k
 _refln_index_l
 _refln_F_squared_calc
 _refln_F_squared_meas
 _refln_F_squared_sigma
 _refln_observed_status
   2   0   0      155.62      140.65      7.08 o
   4   0   0     6295.00     6621.29     91.69 o
   6   0   0     1152.22     1163.06     20.32 o
   8   0   0       42.66       31.10      2.36 o
  10   0   0     1696.37     1687.16     33.28 o
  12   0   0      484.22      487.25     11.46 o
  14   0   0     1723.01     1639.59     41.20 o
  16   0   0      128.41      138.74     11.92 o
  18   0   0        1.05       -3.81      4.22 o
  20   0   0        0.10       -0.56      7.33 o
   1   1   0     2939.95     3029.26     30.37 o
   2   1   0      207.78      223.37      2.41 o
   3   1   0     6546.78     6934.38     57.87 o
   4   1   0     4515.47     4698.78     39.41 o
   5   1   0     6804.20     6962.38     58.07 o
   6   1   0        6.22        7.99      0.97 o
   7   1   0      537.92      482.14      7.16 o
   8   1   0      165.45      140.81      3.08 o
   9   1   0     1889.37     1842.43     20.95 o
  10   1   0       15.00       12.26      1.79 o
  11   1   0       18.69       26.74      2.02 o
  12   1   0      110.00      119.99      4.59 o
  13   1   0      456.19      434.30      9.33 o
  14   1   0       94.65       92.14      5.26 o
  15   1   0       19.24       17.91      3.06 o
  16   1   0       48.30       48.62      4.40 o
  17   1   0      276.73      267.31      8.92 o
  18   1   0      108.91      102.95      6.45 o
  19   1   0       96.51      103.42      6.73 o
  20   1   0       13.06        8.08      4.41 o
   0   2   0     4797.81     4980.67    122.02 o
   1   2   0     2596.83     2828.54     30.80 o
   2   2   0      185.76      153.60      2.74 o
   3   2   0     1225.59     1423.09     14.21 o
   4   2   0     1075.05      974.69     10.61 o
   5   2   0       18.42       49.47      1.79 o
   6   2   0      620.22      769.59     10.42 o
   7   2   0     3888.12     3933.23     37.07 o
   8   2   0      333.97      357.96      5.35 o
   9   2   0      142.77      169.30      3.50 o
  10   2   0      172.01      192.18      4.16 o
  11   2   0      106.59      108.71      3.62 o
  12   2   0      232.71      235.10      5.82 o
  13   2   0        2.58        3.30      2.31 o
  14   2   0      206.16      212.51      6.58 o
  15   2   0       73.99       87.72      4.69 o
  16   2   0        3.58        6.58      3.52 o
  17   2   0        4.54        4.19      3.65 o
  18   2   0       97.45      102.56      6.71 o
  19   2   0       48.91       37.45      5.33 o
   1   3   0       12.05        2.00      1.30 o
   2   3   0     3337.34     3339.56     43.54 o
   3   3   0     1449.58     1420.24     17.89 o
   4   3   0       12.33       11.61      1.12 o
   5   3   0        0.23        6.64      1.55 o
   6   3   0     1166.21     1237.76     14.94 o
   7   3   0      137.43      109.41      2.67 o
   8   3   0       80.39       92.22      2.62 o
   9   3   0      331.15      350.14      6.73 o
  10   3   0        4.40        3.16      1.88 o
  11   3   0      595.44      625.44     11.32 o
  12   3   0       86.04       90.93      5.59 o
  13   3   0      317.23      309.64     10.02 o
  14   3   0      170.20      174.92      7.90 o
  15   3   0       39.42       34.48      4.75 o
  16   3   0       15.60       17.10      4.33 o
  17   3   0       59.40       55.96      5.56 o
  18   3   0       17.08       25.49      7.92 o
  19   3   0        3.20       -0.76      4.03 o
   0   4   0      927.17     1046.75     31.18 o
   1   4   0     1060.03     1038.81     20.51 o
   2   4   0      678.40      697.75     13.07 o
   3   4   0     2208.87     2117.31     32.85 o
   4   4   0        0.34        2.16      2.60 o
   5   4   0      430.85      407.60      9.18 o
   6   4   0       38.00       36.57      2.34 o
   7   4   0        4.90        6.64      1.63 o
   8   4   0        0.07       -0.87      1.54 o
   9   4   0       11.88        9.95      1.99 o
  10   4   0       15.31        7.08      3.07 o
  11   4   0       19.93       29.74      3.74 o
  12   4   0        0.15       -2.98      2.98 o
  13   4   0        0.59       -3.25      3.25 o
  14   4   0       47.14       39.94      4.99 o
  15   4   0       58.75       64.62      5.99 o
  16   4   0        1.03        0.91      4.06 o
  17   4   0        2.85       -0.01      4.12 o
  18   4   0        2.54       -0.55      4.04 o
   1   5   0      125.01      109.58      5.11 o
   2   5   0      185.17      196.02      7.59 o
   3   5   0      275.12      269.11      7.79 o
   4   5   0     1428.32     1347.22     23.30 o
   5   5   0      516.41      488.08     11.27 o
   6   5   0      109.75       97.67      5.18 o
   7   5   0       44.56       50.94      4.14 o
   8   5   0       54.28       53.85      4.37 o
   9   5   0      726.29      691.50     14.64 o
  10   5   0       21.50       11.29      4.05 o
  11   5   0      134.26      143.18      7.42 o
  12   5   0       51.03       41.13      5.15 o
  13   5   0        2.05        3.41      4.18 o
  14   5   0       25.19       22.57      4.96 o
  15   5   0       21.96       18.68      8.07 o
  16   5   0        0.91        5.93      4.61 o
  17   5   0        1.15       -1.59      4.49 o
   0   6   0      716.34      651.43     20.71 o
   1   6   0       58.86       58.62      4.81 o
   2   6   0      113.27      120.27      6.87 o
   3   6   0     1859.93     1851.63     36.07 o
   4   6   0      177.28      166.47      7.11 o
   5   6   0        9.65        7.18      3.90 o
   6   6   0        6.25        6.94      3.46 o
   7   6   0       53.15       50.28      6.21 o
   8   6   0      133.59      123.86      7.49 o
   9   6   0       21.73       19.37      9.99 o
  10   6   0       45.49       44.01      6.92 o
  11   6   0       21.59        7.82      4.20 o
  12   6   0       28.85       31.60      5.48 o
  13   6   0       19.96       11.75      6.57 o
  14   6   0       15.24       29.13      5.53 o
  15   6   0       14.39       21.14      5.36 o
  16   6   0        2.53       11.60      7.60 o
   1   7   0       88.99       83.39      5.75 o
   2   7   0        0.24       -3.26      3.26 o
   3   7   0        0.51       -1.57      3.49 o
   4   7   0       25.92       36.76      7.45 o
   5   7   0       17.57       14.62      4.84 o
   6   7   0        2.13        3.59      3.84 o
   7   7   0       25.24       28.02      5.32 o
   8   7   0      145.77      144.18     11.84 o
   9   7   0        0.50       -4.84      4.84 o
  10   7   0        0.65       -2.69      5.15 o
  11   7   0      142.17      124.10      8.32 o
  12   7   0       11.20        8.11      4.91 o
  13   7   0        0.23       -1.10      4.76 o
  14   7   0      101.55      111.06      8.48 o
   0   8   0      140.22      112.86      9.83 o
   1   8   0        2.69        7.26      4.07 o
   2   8   0       27.82       20.25      4.78 o
   3   8   0        0.10       -2.16      3.86 o
   4   8   0        6.68        2.39      6.93 o
   5   8   0       11.92        6.64      7.71 o
   6   8   0       39.41       45.83      8.18 o
   7   8   0       41.35       36.72     11.98 o
   8   8   0      101.26      100.43     14.67 o
   9   8   0        2.16       -0.22      9.35 o
  10   8   0      100.52      123.18     13.08 o
  11   8   0        4.18        3.64      5.16 o
   1   9   0       11.89        9.62      4.92 o
   2   9   0        3.40        1.79      5.47 o
   3   9   0        0.27        3.74      5.67 o
   4   9   0        3.58        2.07      8.68 o
   5   9   0       35.49       59.57     13.72 o
   6   9   0       18.40       16.67      8.09 o
   7   9   0       28.75       29.61      8.47 o
 -19   0   1        2.90        1.45      4.79 o
 -17   0   1      266.93      254.95     15.62 o
 -15   0   1      660.97      682.66     18.77 o
 -13   0   1        8.20        9.73      3.55 o
 -11   0   1        0.74       -1.64      1.64 o
  -9   0   1      144.48      164.16      4.31 o
  -7   0   1     1161.96     1277.25     19.15 o
  -5   0   1      858.24      884.10     10.79 o
  -3   0   1    48702.98    47235.10    529.45 o
  -1   0   1      273.87       -0.45      0.45 o
   3   0   1     1812.39     1870.26     27.07 o
   5   0   1     5849.59     5867.25     82.54 o
   7   0   1        1.08       15.02      2.71 o
   9   0   1      743.87      672.92     12.47 o
  11   0   1      857.08      837.22     16.67 o
  13   0   1      721.34      668.84     17.73 o
  15   0   1      117.93      125.50      7.53 o
  17   0   1       39.20       44.20      9.63 o
  19   0   1       19.93       15.28      8.17 o
 -20   1   1        8.45        7.97      4.34 o
 -19   1   1       57.54       54.20      5.46 o
 -18   1   1       17.35       24.65      5.66 o
 -17   1   1       30.92       39.84      4.39 o
 -16   1   1       38.67       45.32      3.83 o
 -15   1   1        7.42        0.29      2.69 o
 -14   1   1      146.18      156.71      5.60 o
 -13   1   1      492.95      470.11      9.83 o
 -12   1   1       77.59       86.38      2.77 o
 -11   1   1      255.32      273.06      4.77 o
 -10   1   1       45.46       36.37      2.23 o
  -9   1   1      293.88      300.34      5.23 o
  -8   1   1       72.01       71.98      2.24 o
  -7   1   1       22.78       34.52      2.56 o
  -6   1   1      787.61      879.04     14.52 o
  -5   1   1     1042.28     1065.66     10.05 o
  -4   1   1       27.66       19.83      0.81 o
  -3   1   1      464.08      578.28      5.63 o
  -2   1   1        7.03        9.30      0.63 o
  -1   1   1    11355.76    11802.96    116.71 o
   0   1   1     1040.89     1167.36     11.35 o
   1   1   1     4067.66     4350.10     43.34 o
   2   1   1     1193.82     1179.73     12.40 o
   3   1   1     1181.67     1166.71     11.66 o
   4   1   1     7448.83     7509.71     69.84 o
   5   1   1       23.90       25.77      2.71 o
   6   1   1      389.70      433.97      5.99 o
   7   1   1       11.48       17.35      1.37 o
   8   1   1      344.47      305.19      5.10 o
   9   1   1      803.82      909.11     10.73 o
  10   1   1       84.09       73.82      2.47 o
  11   1   1      621.86      585.56      8.06 o
  12   1   1      406.79      396.07      7.06 o
  13   1   1       19.51       13.54      2.59 o
  14   1   1        5.86        4.19      3.31 o
  15   1   1        3.53        5.14      2.88 o
  16   1   1       14.36       20.80      3.26 o
  17   1   1       65.28       80.53      4.87 o
  18   1   1      113.18      119.95      7.00 o
  19   1   1       12.30       15.59      4.39 o
  20   1   1        6.66       10.55      4.48 o
 -20   2   1        0.15       -0.18      4.04 o
 -19   2   1       33.24       44.65      6.49 o
 -18   2   1       35.77       40.46      5.15 o
 -17   2   1        0.29        1.03      3.54 o
 -16   2   1        3.26        3.97      2.97 o
 -15   2   1       71.55       74.11      5.17 o
 -14   2   1       99.53       94.50      4.57 o
 -13   2   1      132.17      131.32      5.14 o
 -12   2   1       68.62       71.55      3.76 o
 -11   2   1       17.41       22.10      1.95 o
 -10   2   1       16.00       32.41      1.84 o
  -9   2   1       87.69       75.26      2.57 o
  -8   2   1     4181.61     4385.18     43.82 o
  -7   2   1      175.61      261.36      7.46 o
  -6   2   1     3618.28     3896.66     38.94 o
  -5   2   1      887.25     1036.83     10.57 o
  -4   2   1     1140.25     1207.64     12.00 o
  -3   2   1      583.66      667.88      7.26 o
  -2   2   1      893.12      815.92      9.83 o
  -1   2   1      468.87      447.05      5.63 o
   0   2   1      504.72      466.81      5.81 o
   1   2   1     1156.14     1172.04     12.73 o
   2   2   1      439.42      492.48      6.18 o
   3   2   1      772.90      873.59      9.98 o
   4   2   1      144.99      163.79      3.44 o
   5   2   1      234.29      277.44      3.96 o
   6   2   1      181.57      161.52      3.43 o
   7   2   1      602.68      685.14     14.51 o
   8   2   1      764.88      680.07      9.14 o
   9   2   1      141.64      144.42      3.52 o
  10   2   1      197.19      225.88      4.59 o
  11   2   1      732.65      738.33      9.62 o
  12   2   1      272.57      269.03      5.76 o
  13   2   1       89.77       97.19      4.76 o
  14   2   1        0.48       -1.30      2.37 o
  15   2   1      165.64      164.87      7.24 o
  16   2   1        2.54       -2.66      3.45 o
  17   2   1       29.40       33.32      4.89 o
  18   2   1       11.62       26.72      4.68 o
  19   2   1       76.48       86.74      7.62 o
 -19   3   1        1.82        1.86      4.02 o
 -18   3   1        4.98       16.31      4.41 o
 -17   3   1        2.41       -1.72      3.47 o
 -16   3   1       39.09       34.34      4.68 o
 -15   3   1       70.75       71.36      5.54 o
 -14   3   1      202.69      197.75      8.10 o
 -13   3   1      157.50      155.81      7.13 o
 -12   3   1      144.21      131.64      6.50 o
 -11   3   1      140.88      142.99      5.64 o
 -10   3   1        0.33        0.11      1.64 o
  -9   3   1      901.42      916.09     12.15 o
  -8   3   1        3.25        6.84      1.99 o
  -7   3   1       34.41       38.45      1.71 o
  -6   3   1       56.88       60.30      1.99 o
  -5   3   1      823.32      859.37      9.96 o
  -4   3   1       65.93      102.95      2.94 o
  -3   3   1      763.68      836.79     11.24 o
  -2   3   1     1749.72     1856.45     23.06 o
  -1   3   1      852.26      895.43     17.97 o
   0   3   1      328.58      440.67      7.03 o
   1   3   1      217.24      287.40      5.29 o
   2   3   1      469.36      441.18      7.83 o
   3   3   1        1.29        6.30      1.47 o
   4   3   1       25.02       22.79      1.97 o
   5   3   1      251.20      260.47      4.51 o
   6   3   1      127.80      159.72      3.08 o
   7   3   1     1635.55     1622.65     18.24 o
   8   3   1      436.72      491.86      7.52 o
   9   3   1      349.33      393.38      7.13 o
  10   3   1      518.38      520.52     10.08 o
  11   3   1      900.18      844.50     16.01 o
  12   3   1     1256.65     1235.17     30.49 o
  13   3   1        0.51       -3.32      3.32 o
  14   3   1      330.04      302.59     10.22 o
  15   3   1       32.57       31.79      4.64 o
  16   3   1        9.42       17.88      4.38 o
  17   3   1       28.20       25.06      8.04 o
  18   3   1        2.27        2.15      4.28 o
  19   3   1       34.04       42.93      7.68 o
 -18   4   1        8.07        6.85      4.62 o
 -17   4   1       37.66       42.23      6.07 o
 -16   4   1        0.07       -1.58      3.92 o
 -15   4   1        7.13        7.69      4.14 o
 -14   4   1      108.07       93.24      6.31 o
 -13   4   1       51.59       43.33      4.80 o
 -12   4   1       59.88       56.13      4.98 o
 -11   4   1       84.38       66.62      5.12 o
 -10   4   1      737.00      677.19     12.16 o
  -9   4   1      577.63      554.45      9.02 o
  -8   4   1       56.04       55.58      2.65 o
  -7   4   1      516.36      499.74      9.17 o
  -6   4   1      134.85      163.02      7.28 o
  -5   4   1      665.44      662.26     12.25 o
  -4   4   1      164.86      178.04      4.24 o
  -3   4   1     1681.25     1730.75     27.47 o
  -2   4   1      109.26       68.47      4.15 o
  -1   4   1      203.92      172.58      5.40 o
   0   4   1        0.94       -0.21      2.20 o
   1   4   1      879.88      861.32     15.36 o
   2   4   1      536.07      587.18     11.57 o
   3   4   1       39.61       38.46      3.04 o
   4   4   1      908.06      936.20     16.65 o
   5   4   1      702.49      628.40     12.77 o
   6   4   1      529.61      516.60      8.94 o
   7   4   1      547.58      497.28      9.44 o
   8   4   1      122.32      116.23      3.56 o
   9   4   1        7.39        9.31      2.84 o
  10   4   1      211.63      192.18      6.94 o
  11   4   1      435.68      429.30     13.49 o
  12   4   1       36.93       37.82      6.12 o
  13   4   1        0.51        1.85      3.61 o
  14   4   1       11.57       19.64      5.23 o
  15   4   1      216.74      207.21      9.45 o
  16   4   1       32.91       31.95      5.23 o
  17   4   1       83.86       88.50      7.08 o
  18   4   1        4.11        3.12      4.56 o
 -17   5   1       29.38       29.99      7.39 o
 -16   5   1       59.94       57.26      6.21 o
 -15   5   1        0.30       -3.60      3.60 o
 -14   5   1       56.66       48.36      5.58 o
 -13   5   1      150.57      138.67      7.58 o
 -12   5   1      341.23      311.82     13.04 o
 -11   5   1        0.04       -3.38      3.38 o
 -10   5   1       82.28       69.56      5.53 o
  -9   5   1        0.94        3.20      3.63 o
  -8   5   1     1220.33     1194.48     21.42 o
  -7   5   1      519.32      502.33     13.78 o
  -6   5   1       33.10       26.40      3.41 o
  -5   5   1      170.56      176.23      4.84 o
  -4   5   1     1366.71     1360.32     19.90 o
  -3   5   1     1139.38     1133.64     23.20 o
  -2   5   1      426.40      393.53      9.48 o
  -1   5   1     1708.61     1795.71     29.24 o
   0   5   1      121.90      112.56      4.99 o
   1   5   1        2.65       11.59      3.38 o
   2   5   1     1693.51     1677.23     27.74 o
   3   5   1      540.74      492.41     12.91 o
   4   5   1        0.51        8.29      3.61 o
   5   5   1      160.92      146.75      6.60 o
   6   5   1     2863.08     2704.19     36.70 o
   7   5   1      407.40      393.23     10.37 o
   8   5   1      191.68      173.09      8.54 o
   9   5   1        4.48       10.07      3.43 o
  10   5   1      287.62      256.91      9.93 o
  11   5   1      364.05      363.07     14.82 o
  12   5   1       97.01       85.65      8.16 o
  13   5   1        4.60       -3.73      3.73 o
  14   5   1       45.29       43.56      5.68 o
  15   5   1        5.45        4.96      4.53 o
  16   5   1       13.08       13.20      5.03 o
  17   5   1        7.12        8.43      6.61 o
 -16   6   1       25.66       28.75      6.00 o
 -15   6   1       44.42       37.19      5.96 o
 -14   6   1      131.73      141.81      8.47 o
 -13   6   1      129.54      132.61      8.25 o
 -12   6   1        0.01       -1.77      4.03 o
 -11   6   1       43.68       38.69      6.03 o
 -10   6   1        8.24        6.44      4.35 o
  -9   6   1      575.55      559.35     26.48 o
  -8   6   1      130.60      120.89     10.50 o
  -7   6   1      991.86      969.93     19.14 o
  -6   6   1      601.19      624.98     23.28 o
  -5   6   1      293.72      281.34      8.91 o
  -4   6   1        0.16       -1.00      2.13 o
  -3   6   1     2253.86     2103.09     34.64 o
  -2   6   1      847.15      776.31     16.15 o
  -1   6   1        2.72       -2.97      2.97 o
   0   6   1     1113.51     1012.93     19.36 o
   1   6   1     1436.87     1315.99     23.71 o
   2   6   1      517.78      501.64     12.18 o
   3   6   1      495.06      480.76     14.38 o
   4   6   1      128.99      128.41      6.36 o
   5   6   1        0.17       -3.00      3.30 o
   6   6   1       69.11       56.29      5.06 o
   7   6   1      493.10      491.34     13.01 o
   8   6   1       25.50       25.20      4.20 o
   9   6   1       12.60       13.01      4.50 o
  10   6   1       15.19       13.39     10.02 o
  11   6   1       97.33      101.24     20.91 o
  12   6   1       25.08       25.72      6.94 o
  13   6   1      201.85      218.54     12.96 o
  14   6   1       23.22       35.05      5.81 o
  15   6   1       13.97       11.93      7.07 o
  16   6   1        0.45       -4.59      5.94 o
 -14   7   1       46.28       33.01     15.51 o
 -13   7   1       76.38       75.30      7.32 o
 -12   7   1       93.99      112.22      7.99 o
 -11   7   1        3.70       -7.61      9.32 o
 -10   7   1        0.02       -2.13      4.05 o
  -9   7   1      171.01      172.94      8.68 o
  -8   7   1      355.19      341.12     15.53 o
  -7   7   1        4.27        7.21      5.96 o
  -6   7   1       13.68       18.63      6.11 o
  -5   7   1      203.02      200.80      8.93 o
  -4   7   1      678.00      669.63     15.48 o
  -3   7   1        3.22       -3.13      3.13 o
  -2   7   1        2.04       -3.31      3.31 o
  -1   7   1      113.45       91.21      6.12 o
   0   7   1      331.43      314.64     10.21 o
   1   7   1      324.41      332.92     10.48 o
   2   7   1      183.29      172.15      7.81 o
   3   7   1      250.61      243.11      9.75 o
   4   7   1       37.97       41.59      5.60 o
   5   7   1       80.66       75.78      5.78 o
   6   7   1      486.89      478.18     13.25 o
   7   7   1        0.70        0.61      4.42 o
   8   7   1        0.22       -0.89      5.16 o
   9   7   1       29.90       28.83     14.95 o
  10   7   1      112.09      114.81     12.74 o
  11   7   1       63.71       54.61      8.63 o
  12   7   1       14.51       16.80      5.44 o
  13   7   1      128.08      122.13      8.64 o
  14   7   1       31.20       25.80      6.13 o
 -11   8   1        0.93       -4.33      4.33 o
 -10   8   1        1.24       -1.21      5.16 o
  -9   8   1       59.34       55.57      7.92 o
  -8   8   1      101.84      109.75      7.93 o
  -7   8   1      238.53      259.43     11.05 o
  -6   8   1        3.16       -2.20      6.69 o
  -5   8   1      237.25      238.58     11.34 o
  -4   8   1       40.27       37.45      6.29 o
  -3   8   1      240.47      225.84     10.66 o
  -2   8   1       10.92       10.28      4.32 o
  -1   8   1      110.99      112.13      7.10 o
   0   8   1       26.59       22.65      4.80 o
   1   8   1      386.60      383.16     12.04 o
   2   8   1        2.96        3.11      4.13 o
   3   8   1       38.30       22.90      4.90 o
   4   8   1        6.17       12.87      4.48 o
   5   8   1      344.54      391.84     14.57 o
   6   8   1        4.27        2.39      6.11 o
   7   8   1      126.44      144.82     16.68 o
   8   8   1       10.56       15.60      7.25 o
   9   8   1       37.40       48.56     12.26 o
  10   8   1       15.90       26.40      9.66 o
  11   8   1       17.68       20.99      5.68 o
  -7   9   1        0.13       -4.96      4.96 o
  -6   9   1       25.84       23.50      5.79 o
  -5   9   1        2.56       -2.36      4.82 o
  -4   9   1      261.33      295.91     23.90 o
  -3   9   1       67.70       52.53      7.42 o
  -2   9   1      104.86      125.34      9.31 o
  -1   9   1       29.68       26.17      6.55 o
   0   9   1       85.47       89.26      7.35 o
   1   9   1        0.03       -3.31      4.40 o
   2   9   1      203.49      206.36     11.32 o
   3   9   1        5.86        2.89      5.85 o
   4   9   1       14.97       12.38      6.39 o
   5   9   1       31.74       45.16      9.19 o
   6   9   1       25.27       21.14      8.31 o
   7   9   1        3.29       10.72      7.50 o
 -20   0   2       28.10       41.18      6.19 o
 -18   0   2       23.31       22.53      5.51 o
 -16   0   2       66.05       71.04      6.21 o
 -14   0   2     1167.55     1163.15     27.47 o
 -12   0   2        0.56        1.75      1.87 o
 -10   0   2      280.19      244.57      5.48 o
  -8   0   2     1183.98     1165.08     17.64 o
  -6   0   2      125.62      102.95      2.29 o
  -4   0   2       29.19       35.58      1.61 o
  -2   0   2    26387.61    25402.04    388.54 o
   0   0   2        4.59        7.33      1.90 o
   2   0   2     2137.64     2185.86     31.52 o
   4   0   2    11202.18    12029.48    167.45 o
   6   0   2     3589.85     3633.01     86.64 o
   8   0   2      527.66      523.55     11.53 o
  10   0   2      346.23      334.07      7.56 o
  12   0   2      579.65      545.01     13.40 o
  14   0   2      153.82      164.42      8.23 o
  16   0   2       80.53       69.48      6.13 o
  18   0   2        5.81        3.72      7.17 o
  20   0   2        9.93       15.73      8.96 o
 -20   1   2        8.71       13.09      4.32 o
 -19   1   2      139.03      145.53      7.61 o
 -18   1   2       12.01       13.88      3.41 o
 -17   1   2       54.95       51.14      4.19 o
 -16   1   2       37.29       42.30      3.79 o
 -15   1   2      340.65      342.66     10.66 o
 -14   1   2       55.98       51.44      3.69 o
 -13   1   2      131.16      133.51      5.11 o
 -12   1   2       76.33       78.92      2.83 o
 -11   1   2     1949.60     1962.26     20.84 o
 -10   1   2      518.87      528.23      6.89 o
  -9   1   2      160.63      162.38      3.05 o
  -8   1   2       37.73       42.35      1.52 o
  -7   1   2     1902.68     1957.27     20.10 o
  -6   1   2      112.04      160.83      2.35 o
  -5   1   2      419.33      452.91      4.15 o
  -4   1   2      777.90      705.15      5.96 o
  -3   1   2     3963.43     3891.23     29.84 o
  -2   1   2      974.42      933.89      8.22 o
  -1   1   2     3080.70     3076.10     27.06 o
   0   1   2     2172.09     2330.49     18.91 o
   1   1   2     1319.86     1426.84     12.47 o
   2   1   2     1029.22      968.58     10.51 o
   3   1   2    48524.50    48753.64    478.08 o
   4   1   2     1396.37     1471.21     15.73 o
   5   1   2      147.18      152.44      2.98 o
   6   1   2     5452.44     5720.54     60.94 o
   7   1   2      723.05      698.22      9.09 o
   8   1   2     1105.93     1154.79     14.04 o
   9   1   2      854.55      966.28     12.30 o
  10   1   2        1.29        3.78      1.56 o
  11   1   2       74.21       77.43      2.70 o
  12   1   2        0.47       -1.98      1.98 o
  13   1   2      103.86      103.75      4.51 o
  14   1   2        4.54        0.88      2.50 o
  15   1   2        1.28        1.50      2.99 o
  16   1   2       38.97       45.01      3.81 o
  17   1   2        0.16       -1.05      3.94 o
  18   1   2       17.01       14.04      4.26 o
  19   1   2        0.05        2.97      4.03 o
  20   1   2       25.40       25.10      7.16 o
 -20   2   2        8.46       10.29      4.30 o
 -19   2   2        2.41        8.30      4.23 o
 -18   2   2       42.76       38.86      4.90 o
 -17   2   2        8.44        7.57      4.81 o
 -16   2   2      114.24      115.50      5.32 o
 -15   2   2        0.33        1.35      2.64 o
 -14   2   2      121.94      123.75      5.18 o
 -13   2   2       44.82       44.49      3.37 o
 -12   2   2      366.79      351.94      8.05 o
 -11   2   2      252.05      267.00      4.65 o
 -10   2   2     1460.64     1524.65     16.73 o
  -9   2   2       62.96       83.47      2.67 o
  -8   2   2     1195.93     1194.31     16.29 o
  -7   2   2     2769.41     3163.44     31.87 o
  -6   2   2     1861.43     1940.40     18.83 o
  -5   2   2      520.04      573.82      6.40 o
  -4   2   2      722.73      702.80      8.72 o
  -3   2   2      320.81      378.58      4.57 o
  -2   2   2     9306.36     9468.88     82.78 o
  -1   2   2      972.40      979.75     10.12 o
   0   2   2     2274.10     2369.24     22.80 o
   1   2   2      457.39      429.55      5.10 o
   2   2   2     1186.86     1126.61     11.60 o
   3   2   2     1439.78     1411.92     15.39 o
   4   2   2      488.65      520.04      7.84 o
   5   2   2      218.01      203.67      5.24 o
   6   2   2     2410.28     2492.00     27.82 o
   7   2   2      270.64      292.76      4.56 o
   8   2   2      198.59      187.84      4.62 o
   9   2   2      396.37      411.90      6.58 o
  10   2   2        5.53        4.03      1.59 o
  11   2   2       23.86       17.01      2.13 o
  12   2   2       78.34       74.57      4.58 o
  13   2   2       22.97       19.09      2.89 o
  14   2   2       26.01       22.34      3.30 o
  15   2   2       43.08       51.94      5.06 o
  16   2   2       29.47       31.54      4.69 o
  17   2   2       51.32       55.67      5.57 o
  18   2   2        3.65       -3.58      3.58 o
  19   2   2        0.35        2.56      4.15 o
 -19   3   2        3.89       -1.38      4.03 o
 -18   3   2       17.35       31.94      4.95 o
 -17   3   2        5.37       -1.77      3.76 o
 -16   3   2      150.76      155.81     11.01 o
 -15   3   2      140.35      143.00      7.33 o
 -14   3   2       28.89       29.71      8.28 o
 -13   3   2       11.01       12.08      5.27 o
 -12   3   2        0.91        2.66      2.96 o
 -11   3   2      835.00      823.17     17.56 o
 -10   3   2      323.29      310.53      5.78 o
  -9   3   2       26.38       25.46      2.22 o
  -8   3   2      121.40      123.64      7.79 o
  -7   3   2      694.35      605.72      7.83 o
  -6   3   2        0.06        1.76      1.01 o
  -5   3   2      488.76      412.58      6.17 o
  -4   3   2      752.86      819.34     11.10 o
  -3   3   2      560.34      567.51      9.05 o
  -2   3   2     1631.70     1756.65     24.00 o
  -1   3   2        2.38       -0.92      1.37 o
   0   3   2     1775.65     1776.99     20.25 o
   1   3   2      625.98      616.41      8.79 o
   2   3   2       37.34       53.14      2.00 o
   3   3   2     2536.64     2635.97     35.19 o
   4   3   2     1762.15     1824.61     39.86 o
   5   3   2      454.15      468.64      8.94 o
   6   3   2       51.79       39.29      2.73 o
   7   3   2      468.37      467.73      9.04 o
   8   3   2        1.65       -0.61      1.49 o
   9   3   2      217.91      208.89      6.10 o
  10   3   2      144.88      150.67      5.77 o
  11   3   2      347.64      348.21      9.12 o
  12   3   2      241.65      249.45      9.36 o
  13   3   2       19.09       21.29      4.18 o
  14   3   2       17.03       14.52      4.22 o
  15   3   2       19.44       22.41      4.57 o
  16   3   2        5.99        3.71      4.02 o
  17   3   2        5.02       -0.16      4.18 o
  18   3   2        9.77       14.32      6.30 o
  19   3   2        6.93       14.80      4.91 o
 -18   4   2        5.12       -0.25      4.05 o
 -17   4   2       24.50       37.79      5.31 o
 -16   4   2       19.51       10.72      4.31 o
 -15   4   2        5.89       11.38      3.97 o
 -14   4   2      137.69      125.61      7.67 o
 -13   4   2        2.26        5.30      3.53 o
 -12   4   2       41.91       53.86      7.51 o
 -11   4   2       37.21       30.30      4.15 o
 -10   4   2      451.88      437.42     10.23 o
  -9   4   2      667.80      666.29     11.69 o
  -8   4   2      343.16      358.65      6.53 o
  -7   4   2      108.89      117.06      3.22 o
  -6   4   2     2111.82     2220.23     25.55 o
  -5   4   2     1477.60     1413.37     18.39 o
  -4   4   2      510.18      542.66      8.56 o
  -3   4   2       12.95       19.54      2.92 o
  -2   4   2     2126.63     2108.30     32.61 o
  -1   4   2        1.46       -0.46      1.90 o
   0   4   2      376.93      359.02      6.99 o
   1   4   2      187.69      214.79      4.98 o
   2   4   2      622.31      551.54     10.43 o
   3   4   2     1407.17     1391.56     23.01 o
   4   4   2       30.23       25.15      2.78 o
   5   4   2      543.20      518.72     11.06 o
   6   4   2      195.15      196.41      6.61 o
   7   4   2     1631.77     1625.06     26.90 o
   8   4   2      284.51      282.81     13.86 o
   9   4   2       32.28       38.31      3.81 o
  10   4   2        3.19       -1.28      2.87 o
  11   4   2      520.33      518.08     14.23 o
  12   4   2      548.09      527.46     28.05 o
  13   4   2        4.41        7.18      5.22 o
  14   4   2      131.31      131.35      7.56 o
  15   4   2      136.42      141.06      8.37 o
  16   4   2        1.45        1.93      4.17 o
  17   4   2        3.19        4.52      4.36 o
  18   4   2       44.00       57.35      6.50 o
 -17   5   2       12.44        5.64      5.69 o
 -16   5   2       23.67       27.02      5.15 o
 -15   5   2        9.88       14.53      4.65 o
 -14   5   2       41.13       36.43      5.28 o
 -13   5   2       31.05       31.36      4.89 o
 -12   5   2      267.58      282.48     10.25 o
 -11   5   2       88.10       76.55      5.87 o
 -10   5   2      232.38      241.30      9.14 o
  -9   5   2       15.97       13.87      3.25 o
  -8   5   2      126.85      122.75      5.03 o
  -7   5   2        2.76        9.41      2.01 o
  -6   5   2       15.82       11.43      2.03 o
  -5   5   2      133.13      136.08      4.60 o
  -4   5   2       62.58       65.55      3.61 o
  -3   5   2       63.30       72.21      6.16 o
  -2   5   2       18.56       12.16      2.80 o
  -1   5   2      142.13      122.71      5.33 o
   0   5   2      257.19      238.97      7.16 o
   1   5   2       40.13       45.22      2.80 o
   2   5   2      316.91      299.26     10.45 o
   3   5   2      536.02      512.57     12.98 o
   4   5   2      608.80      556.32     12.32 o
   5   5   2        1.54        3.80      3.04 o
   6   5   2      845.91      789.33     16.04 o
   7   5   2      355.85      342.08      9.69 o
   8   5   2       36.82       44.17      4.27 o
   9   5   2       15.14       11.12      3.61 o
  10   5   2      475.83      455.26     13.65 o
  11   5   2       31.04       31.12      6.00 o
  12   5   2      199.34      201.07     11.56 o
  13   5   2       28.77       24.25      6.57 o
  14   5   2        1.70       -4.44      4.44 o
  15   5   2        2.06        3.16      4.49 o
  16   5   2      132.75      131.79      8.58 o
  17   5   2       17.60       19.07      5.42 o
 -16   6   2       12.50       17.65      5.41 o
 -15   6   2        2.98       -2.89      4.34 o
 -14   6   2        4.32        7.60      4.73 o
 -13   6   2      151.11      177.47      9.16 o
 -12   6   2       39.04       36.92      5.56 o
 -11   6   2       50.51       56.81      5.95 o
 -10   6   2      336.35      326.26     16.03 o
  -9   6   2      398.40      390.88     12.24 o
  -8   6   2        0.27        0.29      4.09 o
  -7   6   2        4.74        5.02      5.03 o
  -6   6   2      298.37      296.97     10.56 o
  -5   6   2       31.91       32.47      4.77 o
  -4   6   2      459.41      440.47      9.13 o
  -3   6   2       38.70       30.74      4.71 o
  -2   6   2      109.51       78.86      5.21 o
  -1   6   2        2.84       -3.09      3.12 o
   0   6   2       92.63       88.89      5.27 o
   1   6   2        3.06       -3.16      3.16 o
   2   6   2      167.33      132.88      7.18 o
   3   6   2       28.70       19.98      3.86 o
   4   6   2      673.23      673.39     24.07 o
   5   6   2      109.71      107.47      5.93 o
   6   6   2      165.51      164.76      7.18 o
   7   6   2      181.56      174.45      7.58 o
   8   6   2       83.82       73.29      5.52 o
   9   6   2       16.31       12.23      4.43 o
  10   6   2      193.28      182.75     11.20 o
  11   6   2       54.14       75.95      8.59 o
  12   6   2       46.03       51.35      7.93 o
  13   6   2        6.50        2.36      5.68 o
  14   6   2       43.74       51.89      7.16 o
  15   6   2       18.48       19.84      5.85 o
 -14   7   2       70.92       84.92      7.77 o
 -13   7   2       23.42       23.62      5.47 o
 -12   7   2        1.50       -0.90      4.60 o
 -11   7   2        4.21        2.50      4.62 o
 -10   7   2       13.22       20.72      4.88 o
  -9   7   2       36.62       40.10      5.40 o
  -8   7   2       17.70       20.73      5.58 o
  -7   7   2        9.32        6.56      6.61 o
  -6   7   2      125.61      142.66      7.74 o
  -5   7   2        2.19       -1.40      8.01 o
  -4   7   2       28.21       16.58      4.28 o
  -3   7   2       71.70       63.14      5.41 o
  -2   7   2      379.24      376.73     11.06 o
  -1   7   2        3.86       -3.84      3.84 o
   0   7   2      378.16      344.26     10.78 o
   1   7   2      447.26      435.96     12.02 o
   2   7   2        5.50       10.17      3.98 o
   3   7   2      993.10      954.54     22.82 o
   4   7   2       38.85       44.59      5.93 o
   5   7   2      658.11      702.48     17.92 o
   6   7   2       69.36       68.36      5.70 o
   7   7   2       11.58       17.26      5.72 o
   8   7   2       42.96       48.73      6.43 o
   9   7   2      377.61      359.71     16.64 o
  10   7   2       12.26        9.88      6.19 o
  11   7   2       74.17       85.99      9.80 o
  12   7   2       26.01       34.82      8.17 o
  13   7   2       48.05       54.29      8.86 o
 -11   8   2        8.76        7.65      6.03 o
 -10   8   2       41.96       50.47     11.90 o
  -9   8   2       16.28       20.06      9.05 o
  -8   8   2       12.25       14.09      5.20 o
  -7   8   2       83.79       76.49      6.91 o
  -6   8   2       15.30       17.54      4.95 o
  -5   8   2      130.80      116.60      7.58 o
  -4   8   2        3.71       -0.99      3.53 o
  -3   8   2        3.62        0.88      4.76 o
  -2   8   2        1.44       -1.82      4.01 o
  -1   8   2        3.48        3.48      4.20 o
   0   8   2      134.33      149.46      7.85 o
   1   8   2       19.13       15.93      7.43 o
   2   8   2       12.62       12.05      4.60 o
   3   8   2       13.59        3.10      4.43 o
   4   8   2      108.93      111.98      7.36 o
   5   8   2       56.10       56.29      8.47 o
   6   8   2       92.82      100.49     10.63 o
   7   8   2       38.77       46.33      8.35 o
   8   8   2      259.15      255.35     25.42 o
   9   8   2        9.67        9.59      7.03 o
  10   8   2       36.42       18.98      9.49 o
  11   8   2        0.01        0.94      6.58 o
  -7   9   2       49.97       65.05      7.02 o
  -6   9   2        0.21        1.77      4.92 o
  -5   9   2        1.13        0.41      7.71 o
  -4   9   2        8.27       10.01      5.06 o
  -3   9   2        5.85        2.35      4.71 o
  -2   9   2        0.00       -0.97      5.28 o
  -1   9   2       42.74       31.17      6.79 o
   0   9   2       11.50        3.98      6.48 o
   1   9   2        0.85       -4.11      6.74 o
   2   9   2        1.88       -4.20      4.62 o
   3   9   2       95.75       99.03      9.01 o
   4   9   2       42.25       39.78      8.78 o
   5   9   2      133.11      157.16     12.74 o
   6   9   2       40.78       37.23      8.83 o
   7   9   2       43.02       36.84      8.96 o
 -19   0   3       62.71       68.36      6.97 o
 -17   0   3       11.83       12.32      4.53 o
 -15   0   3     1149.69     1076.60     26.20 o
 -13   0   3     1102.97     1015.10     24.11 o
 -11   0   3      399.39      356.34      8.50 o
  -9   0   3       26.38       27.34      1.58 o
  -7   0   3      104.68       77.88      2.85 o
  -5   0   3     2995.52     2857.73     35.91 o
  -3   0   3      387.01      371.01      6.39 o
  -1   0   3     3331.04     3268.84     36.99 o
   1   0   3     2761.96     2814.52     40.06 o
   3   0   3    12838.29    13868.04    214.14 o
   5   0   3     1428.66     1288.00     23.18 o
   7   0   3      303.92      367.57      9.06 o
   9   0   3     2191.64     2202.64     93.29 o
  11   0   3      955.27      920.43     22.81 o
  13   0   3      429.21      439.99     21.19 o
  15   0   3       53.37       49.68      5.39 o
  17   0   3      104.89      111.37     10.66 o
  19   0   3       16.17       13.60      8.73 o
 -20   1   3        0.03       -0.71      3.87 o
 -19   1   3       40.48       40.07      4.32 o
 -18   1   3       31.56       30.89      3.82 o
 -17   1   3       15.12       19.38      3.34 o
 -16   1   3      118.02      107.08      4.98 o
 -15   1   3      159.68      154.98      5.75 o
 -14   1   3      146.45      152.88      7.45 o
 -13   1   3       17.86       11.62      2.64 o
 -12   1   3       73.32       73.47      2.65 o
 -11   1   3      518.04      526.37      7.62 o
 -10   1   3      119.80      119.19      2.57 o
  -9   1   3      171.07      192.21      3.14 o
  -8   1   3        5.36       13.80      0.99 o
  -7   1   3      811.38      897.30      9.24 o
  -6   1   3       72.47       71.23      1.53 o
  -5   1   3       47.91       54.91      1.45 o
  -4   1   3     5935.24     5915.30     43.71 o
  -3   1   3        0.73        3.14      0.47 o
  -2   1   3     4483.83     4940.35     37.69 o
  -1   1   3       99.23       76.89      2.01 o
   0   1   3    21957.28    22685.68    179.38 o
   1   1   3     3990.78     4006.48     35.57 o
   2   1   3    15456.12    16196.90    170.16 o
   3   1   3    53592.48    54165.17    531.25 o
   4   1   3     6792.82     7178.23     71.47 o
   5   1   3      586.84      550.85      8.21 o
   6   1   3       73.28      108.01      4.65 o
   7   1   3      209.42      245.34      4.77 o
   8   1   3        0.38        0.85      1.38 o
   9   1   3     1128.67     1182.80     21.72 o
  10   1   3     2307.74     2276.37     34.70 o
  11   1   3       19.07       18.94      2.16 o
  12   1   3       71.11       69.62      3.14 o
  13   1   3       48.18       49.46      3.22 o
  14   1   3      833.59      792.39     16.00 o
  15   1   3        0.06        2.94      2.64 o
  16   1   3       88.20       79.57      8.14 o
  17   1   3       80.90       87.66      6.10 o
  18   1   3      217.85      220.66      9.45 o
  19   1   3        8.95       11.15      5.94 o
 -19   2   3        3.89        5.03      3.99 o
 -18   2   3       18.88       11.07      5.14 o
 -17   2   3       49.49       64.45      4.51 o
 -16   2   3       38.88       38.13      5.26 o
 -15   2   3       76.06       73.49      4.27 o
 -14   2   3       24.78       21.86      3.39 o
 -13   2   3      430.74      411.12      9.09 o
 -12   2   3       51.75       39.27      3.14 o
 -11   2   3      158.21      186.53      3.73 o
 -10   2   3      414.71      435.70      6.05 o
  -9   2   3      182.80      188.62      4.51 o
  -8   2   3     1983.88     2208.48     22.97 o
  -7   2   3      178.25      175.70      4.79 o
  -6   2   3       20.57       23.65      1.41 o
  -5   2   3        5.25       10.10      1.13 o
  -4   2   3      690.71      740.15      8.92 o
  -3   2   3     3612.87     3507.20     37.39 o
  -2   2   3      255.37      305.14      3.93 o
  -1   2   3      506.28      464.43      5.39 o
   0   2   3      450.99      552.61      5.55 o
   1   2   3    10434.91    10789.54     89.62 o
   2   2   3     1092.44     1147.41     11.15 o
   3   2   3      133.30      146.43      2.83 o
   4   2   3     1138.32     1259.91     16.40 o
   5   2   3     2290.70     2252.78     27.75 o
   6   2   3        0.36        8.43      2.93 o
   7   2   3     2671.74     2736.13     32.98 o
   8   2   3     1054.36     1079.33     14.57 o
   9   2   3      818.32      804.62     11.68 o
  10   2   3      210.18      232.94      5.53 o
  11   2   3      812.39      765.88     12.59 o
  12   2   3        8.78        9.77      2.29 o
  13   2   3       65.27       74.79      4.15 o
  14   2   3        0.01        2.38      3.38 o
  15   2   3      268.32      264.25      9.57 o
  16   2   3       72.50       83.89      6.79 o
  17   2   3      146.41      143.45      7.78 o
  18   2   3        4.14        2.29      4.07 o
  19   2   3        8.15       10.76      4.64 o
 -19   3   3       13.89        5.51      4.12 o
 -18   3   3        0.04        4.88      4.01 o
 -17   3   3      204.92      201.19      8.60 o
 -16   3   3       30.59       31.99      4.64 o
 -15   3   3        0.45        0.79      3.39 o
 -14   3   3       56.72       43.73      4.41 o
 -13   3   3       90.18       93.94      5.41 o
 -12   3   3       22.21       23.01      6.55 o
 -11   3   3       77.07       69.68      4.66 o
 -10   3   3      140.59      134.86      6.21 o
  -9   3   3      197.75      207.69      4.72 o
  -8   3   3       29.43       37.32      1.92 o
  -7   3   3       51.97       45.17      2.09 o
  -6   3   3     1151.57     1163.47     14.03 o
  -5   3   3      122.66       94.85      4.41 o
  -4   3   3      298.25      379.00      8.06 o
  -3   3   3     2253.90     2262.21     25.09 o
  -2   3   3     4499.50     4856.40     52.19 o
  -1   3   3     1301.51     1263.08     13.87 o
   0   3   3     2331.78     2319.15     24.05 o
   1   3   3     1101.10     1316.09     15.24 o
   2   3   3     1307.69     1302.95     16.19 o
   3   3   3      886.18      898.48     13.22 o
   4   3   3      729.85      737.82     13.43 o
   5   3   3      613.41      583.18     11.43 o
   6   3   3      197.87      185.12      8.93 o
   7   3   3       44.19       39.38      2.34 o
   8   3   3       35.61       29.75      2.32 o
   9   3   3      107.88       98.57      3.88 o
  10   3   3      165.88      168.61      6.40 o
  11   3   3      110.57      135.04      6.11 o
  12   3   3       35.33       35.42      6.69 o
  13   3   3      186.22      176.00     10.14 o
  14   3   3      206.17      226.33     10.21 o
  15   3   3       29.61       35.51      5.26 o
  16   3   3        6.79       11.21      4.18 o
  17   3   3       46.19       51.66      8.86 o
  18   3   3       60.41       61.42      6.30 o
  19   3   3        1.53       -2.44      5.96 o
 -18   4   3       43.36       45.51      5.61 o
 -17   4   3        0.23        1.64      4.01 o
 -16   4   3       84.76       81.33      6.18 o
 -15   4   3        2.17        5.49      3.76 o
 -14   4   3       17.77       13.65      3.92 o
 -13   4   3       70.22       53.94      4.95 o
 -12   4   3      101.44       94.64      5.76 o
 -11   4   3      434.98      422.78     12.14 o
 -10   4   3        0.94        1.06      3.04 o
  -9   4   3     1049.51      988.06     15.37 o
  -8   4   3      222.07      219.47      5.28 o
  -7   4   3       49.58       59.69      2.55 o
  -6   4   3       25.58       26.44      1.89 o
  -5   4   3      512.49      487.11      6.97 o
  -4   4   3     2281.88     2222.76     27.16 o
  -3   4   3        9.04       10.42      2.08 o
  -2   4   3     2234.44     2272.94     28.08 o
  -1   4   3       12.39       24.04      3.16 o
   0   4   3      374.71      352.64      6.92 o
   1   4   3      134.36      119.49      3.74 o
   2   4   3       97.88      115.80      3.67 o
   3   4   3      101.00      113.01      3.44 o
   4   4   3        0.81        0.70      1.06 o
   5   4   3      367.95      349.22      8.97 o
   6   4   3        6.10       10.53      2.75 o
   7   4   3      108.44      107.45      5.07 o
   8   4   3       48.97       50.95      4.19 o
   9   4   3      295.61      295.28      8.76 o
  10   4   3        5.57        6.60      3.19 o
  11   4   3        5.58        9.97      3.89 o
  12   4   3       76.44       63.82      7.01 o
  13   4   3       51.57       49.65      6.78 o
  14   4   3       81.03       82.42     13.38 o
  15   4   3      238.91      232.18     10.26 o
  16   4   3       83.87       96.80      7.35 o
  17   4   3       24.66       11.40      6.90 o
  18   4   3        5.20        2.45      4.82 o
 -17   5   3       26.21       34.60      5.43 o
 -16   5   3        1.01        0.21      4.01 o
 -15   5   3       10.08        2.49      4.02 o
 -14   5   3        4.69        4.33      4.00 o
 -13   5   3        0.09        0.02      3.74 o
 -12   5   3        7.78       11.26      4.01 o
 -11   5   3      102.68      110.60      7.29 o
 -10   5   3       98.49      113.92      7.70 o
  -9   5   3       10.84       -0.93      3.29 o
  -8   5   3       29.57       30.32      2.64 o
  -7   5   3      804.57      777.95     11.90 o
  -6   5   3      533.54      487.23      8.44 o
  -5   5   3       17.23       17.40      2.24 o
  -4   5   3      338.03      316.08      6.85 o
  -3   5   3      871.90      852.32     13.92 o
  -2   5   3       30.92       52.48      3.75 o
  -1   5   3       97.78       87.12      6.76 o
   0   5   3       17.00        7.75      2.99 o
   1   5   3      206.58      182.58      5.25 o
   2   5   3       25.62       26.39      2.64 o
   3   5   3        0.19        2.74      1.87 o
   4   5   3     1410.08     1322.92     19.66 o
   5   5   3       49.19       49.58      5.29 o
   6   5   3     2503.29     2374.22     40.55 o
   7   5   3      628.16      602.88     19.63 o
   8   5   3        3.23        0.41      3.22 o
   9   5   3      298.91      296.38     10.39 o
  10   5   3        0.02       -1.59      3.12 o
  11   5   3       11.30       17.55      5.79 o
  12   5   3       29.98       27.59      6.61 o
  13   5   3       10.68       18.00      6.12 o
  14   5   3       28.01       44.34     15.03 o
  15   5   3       41.02       50.61      6.44 o
  16   5   3       22.53       18.99      5.33 o
  17   5   3       14.14       22.41      5.70 o
 -16   6   3       23.32       32.19      5.99 o
 -15   6   3        0.24        3.59      4.66 o
 -14   6   3       39.26       41.04      5.89 o
 -13   6   3      286.76      285.81     11.38 o
 -12   6   3      100.56       79.31      6.58 o
 -11   6   3      548.24      536.80     16.16 o
 -10   6   3      184.81      183.45      8.76 o
  -9   6   3      502.34      498.68     14.06 o
  -8   6   3       64.35       61.84      8.36 o
  -7   6   3       33.90       30.30      4.40 o
  -6   6   3        1.27       -3.01      3.01 o
  -5   6   3       63.36       52.87      3.51 o
  -4   6   3      534.42      507.16      9.07 o
  -3   6   3       56.35       50.61      3.63 o
  -2   6   3       61.73       57.53      4.71 o
  -1   6   3     1457.71     1371.73     33.63 o
   0   6   3      699.98      686.99     14.89 o
   1   6   3        0.18       -3.38      3.38 o
   2   6   3      176.95      144.54      5.97 o
   3   6   3      661.80      623.96     11.55 o
   4   6   3       19.73       17.05      2.56 o
   5   6   3      339.22      323.14      9.75 o
   6   6   3      139.07      127.98      6.50 o
   7   6   3       49.10       48.51      4.88 o
   8   6   3       21.95       27.02      4.18 o
   9   6   3      139.46      135.36      8.09 o
  10   6   3      129.04      130.92     10.33 o
  11   6   3       96.79       94.72      9.18 o
  12   6   3       75.54       78.42      9.10 o
  13   6   3       73.44       58.14      9.40 o
  14   6   3       11.41       18.14      7.20 o
  15   6   3       14.61        8.01      5.29 o
 -14   7   3      127.76      170.10      9.89 o
 -13   7   3        0.00        0.42      6.55 o
 -12   7   3        0.00        0.87      4.38 o
 -11   7   3       97.87       92.67     10.04 o
 -10   7   3      178.67      171.03     10.51 o
  -9   7   3        7.13        2.55      4.86 o
  -8   7   3       43.67       45.31      6.14 o
  -7   7   3       34.73       40.35      6.32 o
  -6   7   3      398.93      448.24     13.28 o
  -5   7   3       22.44       23.76      3.92 o
  -4   7   3      133.38      132.32      5.68 o
  -3   7   3       62.07       63.62      4.52 o
  -2   7   3        0.09       -2.91      2.91 o
  -1   7   3       10.72       11.04      3.25 o
   0   7   3     1294.42     1239.23     20.25 o
   1   7   3      490.78      453.57     10.12 o
   2   7   3       30.75       49.24      6.35 o
   3   7   3       24.86        8.73      5.01 o
   4   7   3      393.79      382.17     15.10 o
   5   7   3        3.28        3.77      4.09 o
   6   7   3       84.17       86.79      6.30 o
   7   7   3        0.00       -1.77      3.65 o
   8   7   3        4.21       12.53      5.08 o
   9   7   3        0.39        2.24      5.88 o
  10   7   3        0.23       -5.65      5.76 o
  11   7   3        3.12       -5.34      5.85 o
  12   7   3        4.00        3.21     10.16 o
  13   7   3       16.40       29.05     12.51 o
 -11   8   3       13.59       13.28      5.19 o
 -10   8   3       76.81       93.31      7.68 o
  -9   8   3      173.06      203.41     10.23 o
  -8   8   3        0.56       -1.85      4.29 o
  -7   8   3       42.81       32.54      5.47 o
  -6   8   3       54.50       44.05      5.78 o
  -5   8   3       37.17       40.95     11.14 o
  -4   8   3        1.46        3.64      3.85 o
  -3   8   3        1.84       -3.36      3.36 o
  -2   8   3        2.42       -2.64      3.38 o
  -1   8   3      334.05      347.38      9.39 o
   0   8   3        3.20        0.41      3.11 o
   1   8   3       11.00        2.09      4.08 o
   2   8   3       32.50       32.13      5.41 o
   3   8   3      182.81      181.47      8.79 o
   4   8   3      235.90      248.39     10.00 o
   5   8   3       67.69       71.81      9.25 o
   6   8   3        4.54       17.23      6.17 o
   7   8   3        0.01       10.07      5.60 o
   8   8   3       58.22       48.91      8.98 o
   9   8   3        1.17       -5.67      5.67 o
  10   8   3       12.71       12.56      7.35 o
  11   8   3        3.07        1.89      7.01 o
  -7   9   3        1.41        1.56      4.97 o
  -6   9   3       94.04      106.06      7.94 o
  -5   9   3      159.97      167.11     11.31 o
  -4   9   3       64.32       52.03      6.33 o
  -3   9   3       13.99        7.17      4.85 o
  -2   9   3      101.92      114.50     16.77 o
  -1   9   3        0.15       -3.45      5.20 o
   0   9   3       49.10       34.62      6.84 o
   1   9   3        1.16       -0.31      5.49 o
   2   9   3        3.68        9.74      4.97 o
   3   9   3       14.24       13.85      7.12 o
   4   9   3      146.74      162.93     10.86 o
   5   9   3       22.49       28.45      6.95 o
   6   9   3        5.99       -4.95      6.83 o
   7   9   3       16.66       10.58     10.64 o
 -20   0   4       10.49        7.98      6.94 o
 -18   0   4       19.62       12.16      4.63 o
 -16   0   4     1182.21     1139.47     27.78 o
 -14   0   4      229.34      235.46      9.30 o
 -12   0   4      510.94      516.08     18.11 o
 -10   0   4     1395.11     1371.96     24.10 o
  -8   0   4      736.67      763.42     15.54 o
  -6   0   4     2153.71     2091.09     30.11 o
  -4   0   4     6563.60     6362.50     99.07 o
  -2   0   4     1632.43     1879.77     20.32 o
   0   0   4    10746.66    11338.62    157.90 o
   2   0   4     4748.30     5159.65     72.89 o
   4   0   4     6057.49     6576.75    146.65 o
   6   0   4     3244.77     3482.09     80.78 o
   8   0   4        0.13        3.43      2.30 o
  10   0   4       62.67       50.54      5.03 o
  12   0   4      449.83      429.32     10.97 o
  14   0   4      540.95      475.08     14.65 o
  16   0   4       13.92       13.93      4.38 o
  18   0   4        6.65       -3.36      8.01 o
 -20   1   4        6.07        4.13      4.07 o
 -19   1   4        9.46       19.23      3.64 o
 -18   1   4       15.66       11.17      3.31 o
 -17   1   4      184.40      209.34      6.97 o
 -16   1   4       14.06       12.98      3.03 o
 -15   1   4       75.13       82.58      4.31 o
 -14   1   4      152.42      150.92      6.64 o
 -13   1   4      274.80      284.72      7.14 o
 -12   1   4      417.35      415.18      7.03 o
 -11   1   4        3.83        5.05      1.74 o
 -10   1   4        0.87        0.13      1.26 o
  -9   1   4      400.35      399.15      6.11 o
  -8   1   4        1.62        5.33      1.07 o
  -7   1   4      272.51      282.83      4.26 o
  -6   1   4       16.13       27.43      1.42 o
  -5   1   4     8615.50     9173.41     84.52 o
  -4   1   4     7306.18     8012.84     73.47 o
  -3   1   4      282.07      255.13      2.59 o
  -2   1   4      173.05      186.56      2.33 o
  -1   1   4      352.07      336.47      3.57 o
   0   1   4     2862.52     3044.49     24.67 o
   1   1   4     8673.26     9100.75     79.62 o
   2   1   4      170.47      157.17      2.99 o
   3   1   4     6842.38     7322.90     72.86 o
   4   1   4      187.97      215.72      4.10 o
   5   1   4      297.94      303.29      5.60 o
   6   1   4      286.52      373.92      6.62 o
   7   1   4      879.37      909.42     14.17 o
   8   1   4      311.41      294.45      7.37 o
   9   1   4       76.62       86.35      4.71 o
  10   1   4      613.65      601.64     12.03 o
  11   1   4      107.29      113.91      4.24 o
  12   1   4      160.84      158.83      5.12 o
  13   1   4      103.79       95.68      4.27 o
  14   1   4        3.11       -1.84      3.93 o
  15   1   4        0.39        3.64      2.62 o
  16   1   4       20.10       18.66      4.13 o
  17   1   4        5.20       -0.21      3.59 o
  18   1   4        0.75       -1.88      3.77 o
  19   1   4        3.99        2.79     12.37 o
 -19   2   4        3.05        9.01      3.99 o
 -18   2   4      132.64      142.24      7.30 o
 -17   2   4        9.20        5.18      3.66 o
 -16   2   4      114.17      123.06      5.40 o
 -15   2   4      100.34      111.63      5.15 o
 -14   2   4       32.24       46.34      3.56 o
 -13   2   4       11.06       11.20      2.64 o
 -12   2   4      287.27      291.31      7.19 o
 -11   2   4      301.71      287.90      5.50 o
 -10   2   4        7.20       11.01      1.70 o
  -9   2   4      159.65      151.07      4.49 o
  -8   2   4     1012.62      989.69     13.50 o
  -7   2   4      800.67      756.19      8.76 o
  -6   2   4       82.84       97.30      2.63 o
  -5   2   4      111.36      128.51      2.88 o
  -4   2   4     1250.20     1145.23     13.17 o
  -3   2   4       36.10       13.31      1.15 o
  -2   2   4     1619.56     1614.75     15.83 o
  -1   2   4      407.64      393.47      4.50 o
   0   2   4      281.59      365.87      4.23 o
   1   2   4     3209.49     3540.08     31.40 o
   2   2   4      191.70      217.86      3.40 o
   3   2   4     1942.25     2181.13     24.12 o
   4   2   4      414.93      472.32      9.40 o
   5   2   4      817.08      819.04     15.12 o
   6   2   4     1046.80     1012.27     17.34 o
   7   2   4     2636.42     2565.58     34.14 o
   8   2   4      271.06      266.22      6.01 o
   9   2   4      200.65      165.67      4.48 o
  10   2   4       28.46       21.07      2.37 o
  11   2   4       32.54       34.19      2.71 o
  12   2   4       72.83       65.67      3.47 o
  13   2   4      169.02      148.54      9.20 o
  14   2   4        3.59        0.47      3.37 o
  15   2   4       48.39       37.33      4.81 o
  16   2   4       16.57       23.45      4.59 o
  17   2   4       72.04       64.36      7.65 o
  18   2   4        5.38        7.42      4.31 o
  19   2   4        2.67        1.50      5.69 o
 -19   3   4        0.62        6.55      4.14 o
 -18   3   4       16.32       21.73      4.47 o
 -17   3   4       65.65       81.78      5.93 o
 -16   3   4       18.00       18.66      3.97 o
 -15   3   4        2.55        7.07      3.32 o
 -14   3   4       51.81       46.92      4.37 o
 -13   3   4      157.98      158.53      6.77 o
 -12   3   4      375.27      342.02      9.71 o
 -11   3   4      287.69      257.19      8.12 o
 -10   3   4      368.06      372.11      6.18 o
  -9   3   4      337.68      368.30      5.62 o
  -8   3   4      376.35      390.91      6.16 o
  -7   3   4       92.42       92.70      3.11 o
  -6   3   4       20.38       23.91      1.92 o
  -5   3   4      290.66      325.88      6.80 o
  -4   3   4     4128.44     4453.30     47.67 o
  -3   3   4     1660.44     1715.86     18.32 o
  -2   3   4      535.71      467.43      9.21 o
  -1   3   4     4994.99     5631.91     60.29 o
   0   3   4     3268.60     3439.71     40.78 o
   1   3   4     4397.97     4778.90     50.92 o
   2   3   4     1713.63     1757.04     23.85 o
   3   3   4     1900.71     1868.60     25.36 o
   4   3   4      327.69      340.18      7.96 o
   5   3   4       20.32       25.08      3.34 o
   6   3   4     1782.69     1772.65     28.46 o
   7   3   4        0.31       -1.44      2.17 o
   8   3   4      398.39      403.74      7.88 o
   9   3   4      214.89      202.23      5.47 o
  10   3   4      601.46      559.04     12.90 o
  11   3   4      164.53      161.91      6.71 o
  12   3   4       98.68       92.13      5.53 o
  13   3   4      119.47      121.09      8.79 o
  14   3   4       16.96       17.38      5.71 o
  15   3   4      197.74      189.16      8.80 o
  16   3   4        3.97        2.54      4.24 o
  17   3   4       20.15       16.05      5.02 o
  18   3   4       44.73       33.21      5.53 o
 -18   4   4       19.06        9.19      4.41 o
 -17   4   4        0.42        1.88      4.01 o
 -16   4   4       24.67       21.75      4.38 o
 -15   4   4        0.09        2.38      3.44 o
 -14   4   4        1.04       -1.49      5.15 o
 -13   4   4        6.15        6.42      3.54 o
 -12   4   4      275.81      235.99      8.59 o
 -11   4   4      107.13      113.77     12.15 o
 -10   4   4        1.53        1.21      2.53 o
  -9   4   4       26.41       39.02      4.00 o
  -8   4   4      533.12      497.95      8.45 o
  -7   4   4      263.88      261.39      4.83 o
  -6   4   4      632.28      660.43      9.65 o
  -5   4   4     1221.04     1337.58     19.40 o
  -4   4   4       82.73      117.55      3.15 o
  -3   4   4      266.54      277.55      5.64 o
  -2   4   4     1002.70      960.64     13.39 o
  -1   4   4      527.63      502.60      8.87 o
   0   4   4        0.09       -1.42      1.42 o
   1   4   4     1791.38     1805.75     25.90 o
   2   4   4       13.59        5.20      1.18 o
   3   4   4      275.37      287.45      6.65 o
   4   4   4        6.56       14.55      2.70 o
   5   4   4      569.90      527.64     11.53 o
   6   4   4      243.21      230.88      7.16 o
   7   4   4       14.27       15.76      3.13 o
   8   4   4       97.18      100.45      6.28 o
   9   4   4     1655.91     1540.31     26.69 o
  10   4   4      503.27      488.41     12.00 o
  11   4   4       26.09       20.66      3.89 o
  12   4   4      122.43      121.71      9.35 o
  13   4   4      221.16      204.27     11.83 o
  14   4   4       33.00       33.64      6.71 o
  15   4   4       10.62       24.83      6.93 o
  16   4   4       21.25       27.24      5.39 o
  17   4   4        2.09        1.68      4.62 o
 -17   5   4       12.32       11.07      4.62 o
 -16   5   4        2.10       -3.70      3.70 o
 -15   5   4        9.50        8.76      4.18 o
 -14   5   4        1.33        0.31      3.76 o
 -13   5   4        5.97        8.62      4.06 o
 -12   5   4      256.50      229.50      9.27 o
 -11   5   4        3.34        3.19      3.65 o
 -10   5   4       37.81       29.83      8.74 o
  -9   5   4       58.73       62.81      6.46 o
  -8   5   4       84.99      106.00      4.43 o
  -7   5   4     1936.50     1877.40     24.23 o
  -6   5   4       85.65       78.57      3.77 o
  -5   5   4        1.17        2.78      1.71 o
  -4   5   4       96.50       89.77      4.14 o
  -3   5   4      331.10      315.20      9.70 o
  -2   5   4       33.17       20.77      2.53 o
  -1   5   4      273.10      265.84      7.35 o
   0   5   4       88.87       77.54      3.52 o
   1   5   4      390.58      387.17      7.17 o
   2   5   4       89.87       79.99      2.84 o
   3   5   4        1.52       -1.16      3.02 o
   4   5   4      981.62      945.88     14.95 o
   5   5   4       12.40       12.76      3.41 o
   6   5   4      278.02      285.60      8.99 o
   7   5   4      227.70      236.36      8.15 o
   8   5   4        2.99        7.52      3.89 o
   9   5   4        2.50       -0.68      3.20 o
  10   5   4       77.54       80.14      5.53 o
  11   5   4      167.01      168.65      8.84 o
  12   5   4        8.65       13.24      5.80 o
  13   5   4       12.94       13.55      5.99 o
  14   5   4       16.68       10.46      8.54 o
  15   5   4      147.54      149.88     21.64 o
  16   5   4       48.20       46.93      6.39 o
 -15   6   4       43.42       44.01      7.76 o
 -14   6   4        0.08        5.43      4.70 o
 -13   6   4      118.05      137.63      8.12 o
 -12   6   4      167.26      160.20      8.66 o
 -11   6   4        0.48       -3.72      3.72 o
 -10   6   4        0.55       -2.30      3.81 o
  -9   6   4        5.30        2.51      5.41 o
  -8   6   4      101.77      104.59      7.80 o
  -7   6   4       15.19       18.19      3.97 o
  -6   6   4       12.04       11.23      2.86 o
  -5   6   4       14.05       19.96      2.78 o
  -4   6   4      144.88      131.66      4.51 o
  -3   6   4        8.19        9.80      3.04 o
  -2   6   4      143.22      148.49      8.20 o
  -1   6   4        6.10        2.27      2.60 o
   0   6   4      311.63      269.46      7.33 o
   1   6   4        6.60        1.21      2.76 o
   2   6   4     1859.19     1745.35     25.71 o
   3   6   4      289.50      275.51      6.91 o
   4   6   4       38.84       45.25      3.86 o
   5   6   4       27.74       31.89      4.33 o
   6   6   4      461.42      452.00     12.12 o
   7   6   4      140.54      135.17      6.71 o
   8   6   4      240.03      239.70     11.37 o
   9   6   4       44.47       53.11      5.24 o
  10   6   4      262.73      258.59     21.48 o
  11   6   4        0.49       -1.77      5.62 o
  12   6   4      110.78      142.02     11.08 o
  13   6   4       23.68       28.03      7.34 o
  14   6   4       18.04       14.00      7.18 o
  15   6   4       29.46       39.66      8.56 o
 -14   7   4        4.04        9.80      5.29 o
 -13   7   4       10.62        6.69      4.97 o
 -12   7   4       13.23       18.51      6.01 o
 -11   7   4       71.67       96.22      8.86 o
 -10   7   4       22.00       18.36      7.56 o
  -9   7   4       15.43        9.03      4.17 o
  -8   7   4       12.76        9.75      4.23 o
  -7   7   4      150.27      143.00      7.71 o
  -6   7   4       31.47       29.12      4.65 o
  -5   7   4       40.36       35.99      4.14 o
  -4   7   4       60.46       69.61      4.97 o
  -3   7   4      314.16      317.34      8.44 o
  -2   7   4      907.87      869.47     15.67 o
  -1   7   4        0.80        2.01      2.86 o
   0   7   4        2.08        6.09      4.50 o
   1   7   4      338.71      342.66      8.66 o
   2   7   4       46.53       41.22      4.01 o
   3   7   4      930.22      934.70     22.67 o
   4   7   4       96.03      111.32      6.86 o
   5   7   4       50.92       53.55      5.41 o
   6   7   4       25.97       18.92      4.57 o
   7   7   4      350.12      339.79     11.30 o
   8   7   4      154.18      148.82      9.13 o
   9   7   4       35.56       38.77     13.04 o
  10   7   4        0.04       -6.41      6.41 o
  11   7   4      190.34      206.74     13.62 o
  12   7   4       47.35       50.12      9.24 o
  13   7   4        0.93       11.75      7.02 o
 -11   8   4        0.98        0.36      4.66 o
 -10   8   4       22.51       17.98      5.86 o
  -9   8   4        4.09        4.47      4.74 o
  -8   8   4        4.27        2.40      4.42 o
  -7   8   4        0.00       -1.06      4.08 o
  -6   8   4      350.89      346.18     12.20 o
  -5   8   4        0.62        2.12      3.91 o
  -4   8   4       29.34       36.48      5.17 o
  -3   8   4       14.15       10.25      3.73 o
  -2   8   4      147.48      164.71      7.43 o
  -1   8   4        3.09        1.71      3.48 o
   0   8   4       11.95       14.91      4.61 o
   1   8   4      103.12      110.51      7.21 o
   2   8   4       41.94       56.54      5.83 o
   3   8   4        8.42        5.67      4.40 o
   4   8   4      197.70      210.75     10.92 o
   5   8   4      151.85      166.52      8.79 o
   6   8   4      443.47      469.69     17.80 o
   7   8   4        0.73       -4.96      4.96 o
   8   8   4      159.09      154.45     12.74 o
   9   8   4        0.14        3.62      6.76 o
  10   8   4       96.64       94.93     11.13 o
  -7   9   4       23.05       25.05      5.86 o
  -6   9   4        2.45        2.36      4.82 o
  -5   9   4       12.03        7.39      4.97 o
  -4   9   4        5.92        1.01      5.77 o
  -3   9   4       24.93       35.41     17.80 o
  -2   9   4        0.21       -0.04      6.73 o
  -1   9   4       20.55       27.69      8.23 o
   0   9   4        2.54        3.55      5.72 o
   1   9   4      303.21      342.41     14.64 o
   2   9   4       15.32       22.36      6.64 o
   3   9   4       27.82       22.54      5.61 o
   4   9   4       49.05       51.33      7.76 o
   5   9   4       19.50        9.74      8.48 o
   6   9   4        4.67       -0.56     10.02 o
 -19   0   5        0.61        2.65      4.52 o
 -17   0   5       14.01        7.13      6.55 o
 -15   0   5      504.35      506.21     14.98 o
 -13   0   5      483.39      418.54     35.07 o
 -11   0   5      876.50      864.31     16.29 o
  -9   0   5       38.35       42.20      2.40 o
  -7   0   5      938.39      967.30     14.94 o
  -5   0   5      474.86      354.91      9.94 o
  -3   0   5      527.32      612.24      8.65 o
  -1   0   5    22797.64    22109.74    302.90 o
   1   0   5     1793.98     1846.73     27.24 o
   3   0   5    16415.15    16813.70    349.32 o
   5   0   5     1643.79     1710.28     37.33 o
   7   0   5     2027.40     1902.15     41.86 o
   9   0   5     1339.01     1115.01     27.25 o
  11   0   5       64.70       49.12      5.43 o
  13   0   5      279.33      268.75      8.72 o
  15   0   5        0.03       -3.32      3.32 o
  17   0   5      133.20      148.07     14.72 o
  19   0   5        0.17        4.70      8.73 o
 -20   1   5        1.94        0.00      4.27 o
 -19   1   5       18.90       17.87      3.62 o
 -18   1   5        2.16        6.97      3.03 o
 -17   1   5        7.63        9.82      3.03 o
 -16   1   5        2.19        5.46      2.73 o
 -15   1   5        2.27       -0.44      2.43 o
 -14   1   5       81.14       83.65      4.07 o
 -13   1   5      214.70      216.69      6.15 o
 -12   1   5      668.48      647.11      9.52 o
 -11   1   5      169.23      178.18      4.02 o
 -10   1   5     1598.75     1605.85     19.72 o
  -9   1   5      808.71      761.89      9.49 o
  -8   1   5      182.19      235.94      4.34 o
  -7   1   5     1960.54     2303.41     23.50 o
  -6   1   5     2032.74     2096.80     22.93 o
  -5   1   5     1688.15     1871.47     20.51 o
  -4   1   5        0.27        3.43      1.31 o
  -3   1   5      630.62      701.74      6.91 o
  -2   1   5      334.56      381.69      4.20 o
  -1   1   5      136.07      163.95      2.40 o
   0   1   5     1433.72     1335.40     11.97 o
   1   1   5     1969.65     1941.93     17.96 o
   2   1   5      515.88      496.58      6.43 o
   3   1   5       73.74       72.56      4.36 o
   4   1   5     2515.91     2208.58     33.22 o
   5   1   5       95.60       77.75      3.60 o
   6   1   5     4353.90     4440.62     64.48 o
   7   1   5      194.26      167.57      8.56 o
   8   1   5     3047.55     2866.78     43.40 o
   9   1   5       14.58       14.14      2.80 o
  10   1   5       86.76       76.59      3.55 o
  11   1   5       95.91       90.52      3.92 o
  12   1   5      278.58      261.67      6.63 o
  13   1   5       36.72       38.01      3.18 o
  14   1   5      110.19       98.33      4.79 o
  15   1   5      112.39       99.69     10.63 o
  16   1   5      178.98      181.48      8.08 o
  17   1   5       16.77       18.49      4.58 o
  18   1   5        0.07        5.05      4.15 o
  19   1   5        0.40        6.72      6.33 o
 -19   2   5        1.83        1.12      3.60 o
 -18   2   5        0.04        2.29      3.46 o
 -17   2   5        4.36        0.60      3.28 o
 -16   2   5       25.20       23.38      3.76 o
 -15   2   5       87.94       90.74      5.15 o
 -14   2   5        8.97       12.07      3.09 o
 -13   2   5      438.27      401.41     17.01 o
 -12   2   5        1.78       -0.31      2.27 o
 -11   2   5        0.04       -0.31      1.69 o
 -10   2   5      493.90      521.53      7.33 o
  -9   2   5      261.54      254.93      6.07 o
  -8   2   5      207.15      186.47      3.79 o
  -7   2   5      104.79      128.49      2.53 o
  -6   2   5     2055.46     2269.95     28.23 o
  -5   2   5      213.54      216.44      4.54 o
  -4   2   5      416.17      464.80      5.89 o
  -3   2   5      723.69      718.20      8.35 o
  -2   2   5        2.82        7.05      0.99 o
  -1   2   5     3286.21     3428.46     32.35 o
   0   2   5       24.67       30.75      1.18 o
   1   2   5     1404.81     1469.75     14.65 o
   2   2   5     1759.05     1818.33     19.11 o
   3   2   5     2729.25     2811.99     32.96 o
   4   2   5      782.47      847.33     12.60 o
   5   2   5     4691.57     4777.50     61.17 o
   6   2   5     3492.02     3294.77     49.14 o
   7   2   5     5692.59     5717.28     72.92 o
   8   2   5      433.59      423.91      7.85 o
   9   2   5       41.81       43.04      2.64 o
  10   2   5       76.75       80.70      4.07 o
  11   2   5      335.27      335.60      7.30 o
  12   2   5       21.67       22.38      2.66 o
  13   2   5      174.31      167.96      8.71 o
  14   2   5       47.81       53.88     11.08 o
  15   2   5       35.35       39.63      5.13 o
  16   2   5       42.12       40.35      6.21 o
  17   2   5       41.32       42.72      5.58 o
  18   2   5        0.17        4.34      4.20 o
  19   2   5       23.98       12.80      4.93 o
 -19   3   5       57.95       68.71      5.98 o
 -18   3   5        3.07        5.58      3.83 o
 -17   3   5       63.95       62.23      6.14 o
 -16   3   5       10.98       15.36      3.81 o
 -15   3   5        0.03       -2.87      2.87 o
 -14   3   5      105.13      100.46      5.64 o
 -13   3   5       45.05       50.37      4.20 o
 -12   3   5        0.06       -0.54      3.41 o
 -11   3   5       75.49       66.67      4.34 o
 -10   3   5      671.40      686.19     12.03 o
  -9   3   5        0.94        1.78      1.34 o
  -8   3   5        6.95        4.32      1.58 o
  -7   3   5       61.45       56.16      2.24 o
  -6   3   5     2199.53     2113.75     29.57 o
  -5   3   5     1089.34     1152.63     15.03 o
  -4   3   5     4467.99     4894.86     49.95 o
  -3   3   5       19.63       16.16      2.11 o
  -2   3   5     2737.69     2616.26     29.14 o
  -1   3   5      336.52      414.47      7.42 o
   0   3   5     2600.23     2657.90     25.74 o
   1   3   5        4.81        0.19      1.04 o
   2   3   5      194.50      166.19      3.53 o
   3   3   5        6.29        0.49      2.93 o
   4   3   5      247.49      225.73      5.05 o
   5   3   5      128.29      140.34      7.82 o
   6   3   5       76.44       76.68      6.52 o
   7   3   5       34.57       42.29      3.61 o
   8   3   5      521.89      497.50     12.11 o
   9   3   5      339.14      367.15      9.64 o
  10   3   5        6.21        1.19      3.31 o
  11   3   5        0.08        2.61      3.26 o
  12   3   5      570.04      602.95     13.97 o
  13   3   5       55.71       64.17      7.18 o
  14   3   5        0.00        6.41      5.19 o
  15   3   5       27.12       31.68     10.08 o
  16   3   5       43.89       40.91      5.64 o
  17   3   5        3.83        9.02      4.75 o
  18   3   5        6.61        5.19      4.79 o
 -18   4   5        2.03       -1.32      3.71 o
 -17   4   5       12.54       18.03      5.73 o
 -16   4   5        0.25       -1.33      3.67 o
 -15   4   5       18.07       14.52      4.01 o
 -14   4   5       27.55       34.35      4.41 o
 -13   4   5        4.03        0.07      5.14 o
 -12   4   5       62.02       67.61      5.09 o
 -11   4   5      349.78      325.22      8.46 o
 -10   4   5        0.66        4.28      2.63 o
  -9   4   5      402.89      421.05      9.49 o
  -8   4   5      186.85      161.60      4.49 o
  -7   4   5      312.26      316.48      6.25 o
  -6   4   5       17.31       20.08      1.85 o
  -5   4   5        3.96        0.78      1.38 o
  -4   4   5       18.76       12.75      1.84 o
  -3   4   5      850.50      839.66     10.42 o
  -2   4   5        2.61       -1.52      1.62 o
  -1   4   5        5.41       -0.55      1.72 o
   0   4   5      921.26      864.33     13.47 o
   1   4   5      265.93      277.16      5.29 o
   2   4   5      875.85      830.00     13.08 o
   3   4   5      688.51      679.37     11.09 o
   4   4   5      352.47      338.66      8.69 o
   5   4   5        4.58        5.10      3.26 o
   6   4   5      328.92      335.65      9.04 o
   7   4   5      663.34      612.62     13.33 o
   8   4   5      245.38      237.88     11.61 o
   9   4   5      422.59      429.72     11.29 o
  10   4   5      199.87      200.22      7.93 o
  11   4   5       71.56       89.75      5.75 o
  12   4   5       48.74       66.87      6.32 o
  13   4   5        2.00       -0.52      5.09 o
  14   4   5      189.22      194.46     12.27 o
  15   4   5       14.24       29.92      7.36 o
  16   4   5        0.13        6.15      4.88 o
  17   4   5       14.45       24.62      5.72 o
 -17   5   5       12.02        7.06      4.32 o
 -16   5   5       15.67       18.16      5.80 o
 -15   5   5       17.20       30.44      5.08 o
 -14   5   5       49.41       53.79      5.45 o
 -13   5   5       23.50       19.17      4.46 o
 -12   5   5       11.48       26.58      6.23 o
 -11   5   5      143.32      153.62     11.67 o
 -10   5   5      929.59      871.63     16.44 o
  -9   5   5      453.45      499.65     11.19 o
  -8   5   5      455.77      445.65     12.83 o
  -7   5   5        0.12        1.26      3.13 o
  -6   5   5     1537.43     1423.71     19.14 o
  -5   5   5        0.78        0.51      1.79 o
  -4   5   5       16.36       18.78      2.32 o
  -3   5   5      268.36      249.00      6.27 o
  -2   5   5        0.53       -2.47      2.47 o
  -1   5   5      155.39      135.28      4.96 o
   0   5   5       11.64       15.45      2.30 o
   1   5   5      612.14      618.28     11.02 o
   2   5   5      494.11      509.59      8.22 o
   3   5   5      285.78      297.13      9.30 o
   4   5   5       55.06       62.92      4.56 o
   5   5   5      611.75      581.16     13.19 o
   6   5   5       14.10       28.88      3.92 o
   7   5   5       30.73       36.32      4.11 o
   8   5   5      108.26      124.02      6.61 o
   9   5   5       82.56       80.05      5.54 o
  10   5   5       32.84       36.81      4.75 o
  11   5   5        2.49        2.65      4.17 o
  12   5   5       19.06       13.54      6.24 o
  13   5   5       47.89       53.51      8.15 o
  14   5   5        7.38       10.22      6.68 o
  15   5   5        4.31       11.66      6.87 o
  16   5   5        4.00        5.00      8.40 o
 -15   6   5       40.55       51.50      6.08 o
 -14   6   5      107.11      118.45      7.87 o
 -13   6   5      158.82      157.69      8.60 o
 -12   6   5        0.00       -1.36      4.12 o
 -11   6   5       10.22        5.46      6.41 o
 -10   6   5       62.22       52.11     10.89 o
  -9   6   5       32.05       27.96      5.56 o
  -8   6   5       17.12       13.70      4.67 o
  -7   6   5       12.04        5.38      3.52 o
  -6   6   5       29.33       23.49      2.97 o
  -5   6   5      233.18      214.63      5.76 o
  -4   6   5       37.52       39.72      3.21 o
  -3   6   5      783.32      741.46     13.38 o
  -2   6   5       38.11       30.17      3.18 o
  -1   6   5      300.63      285.43      7.38 o
   0   6   5        1.73        0.96      3.20 o
   1   6   5        0.09        0.48      2.43 o
   2   6   5       63.04       59.10      4.12 o
   3   6   5       45.58       44.09      3.09 o
   4   6   5        2.78       -2.92      3.13 o
   5   6   5      217.91      237.39      8.66 o
   6   6   5       15.20       14.08      3.85 o
   7   6   5       28.82       29.21      4.49 o
   8   6   5      179.52      178.50      8.04 o
   9   6   5       34.78       26.66      4.67 o
  10   6   5        3.20        0.11      4.59 o
  11   6   5        0.08       -0.36      5.91 o
  12   6   5       71.69       78.36     11.64 o
  13   6   5       11.98       10.47     11.25 o
  14   6   5       35.07       39.79     10.27 o
  15   6   5       70.13       85.82     10.38 o
 -13   7   5       21.44       33.60      6.96 o
 -12   7   5        0.15       -3.99      3.99 o
 -11   7   5        0.64       -3.25      4.11 o
 -10   7   5        0.01        0.92      3.97 o
  -9   7   5        1.67       -3.33      3.33 o
  -8   7   5       63.29       71.96      6.05 o
  -7   7   5        6.86       12.49      7.16 o
  -6   7   5        5.79        2.25      3.76 o
  -5   7   5       49.67       52.02      5.32 o
  -4   7   5      173.53      135.45      6.35 o
  -3   7   5        0.03        0.18      2.49 o
  -2   7   5       32.35       28.68      3.61 o
  -1   7   5      369.06      333.77      8.70 o
   0   7   5       32.11       37.11      3.71 o
   1   7   5       37.92       41.06      4.12 o
   2   7   5       74.37       84.36      6.94 o
   3   7   5        4.64        9.49      4.26 o
   4   7   5       61.92       56.17      5.44 o
   5   7   5        8.04       12.21      5.82 o
   6   7   5        4.79        8.53      4.26 o
   7   7   5       13.88       15.09      4.59 o
   8   7   5        0.39       -5.11      5.11 o
   9   7   5        5.66        7.49      5.45 o
  10   7   5       21.31       15.78      8.03 o
  11   7   5       94.31      112.52     10.85 o
  12   7   5       10.57        6.73      9.77 o
  13   7   5        6.24        6.09      7.46 o
 -11   8   5       68.42       91.08      7.85 o
 -10   8   5        0.54        3.14      5.06 o
  -9   8   5       16.44       10.05      6.67 o
  -8   8   5       18.44       16.92      5.28 o
  -7   8   5        4.24        4.60      4.41 o
  -6   8   5        3.39        4.72      4.53 o
  -5   8   5        8.51        5.96      4.30 o
  -4   8   5       31.93       33.73      7.12 o
  -3   8   5       27.09       33.86      4.93 o
  -2   8   5       22.42       28.89      5.45 o
  -1   8   5       33.95       34.90      6.12 o
   0   8   5        2.42        4.21      4.82 o
   1   8   5       33.19       30.97      6.08 o
   2   8   5      305.85      335.95     11.64 o
   3   8   5       93.36       81.88      7.88 o
   4   8   5      110.85      101.63      8.79 o
   5   8   5       78.60       94.31      7.55 o
   6   8   5        9.02        5.36      5.61 o
   7   8   5        0.91        2.37      5.44 o
   8   8   5        6.27       -0.40      6.73 o
   9   8   5        4.59       -4.53      6.48 o
  10   8   5       35.91       33.31      8.52 o
  -6   9   5       25.30       18.25      5.56 o
  -5   9   5        4.39        7.78      4.68 o
  -4   9   5        2.61       -0.27      6.73 o
  -3   9   5      101.26      101.69     11.21 o
  -2   9   5       12.26       -3.85      6.23 o
  -1   9   5        4.39        8.52      9.46 o
   0   9   5       17.65       24.16      8.18 o
   1   9   5      187.38      244.35     12.74 o
   2   9   5       11.45        7.05      6.22 o
   3   9   5       11.85       10.00      6.02 o
   4   9   5        8.61       20.32      8.57 o
   5   9   5        0.90       -1.84      5.92 o
   6   9   5        0.57       -8.23     10.24 o
 -20   0   6        1.57        4.85      4.56 o
 -18   0   6      278.63      272.56     11.19 o
 -16   0   6        1.74        8.94      3.94 o
 -14   0   6      371.66      370.16     11.59 o
 -12   0   6      220.43      236.47      6.51 o
 -10   0   6      851.96      889.75     16.85 o
  -8   0   6      384.44      374.03      8.24 o
  -6   0   6       42.52       56.59      4.10 o
  -4   0   6     3377.74     3501.24     49.20 o
  -2   0   6     2126.60     2137.43     27.52 o
   0   0   6      190.50      163.72      4.05 o
   2   0   6        9.60        7.06      1.95 o
   4   0   6      444.47      528.58     14.27 o
   6   0   6     2988.71     2747.11     58.45 o
   8   0   6      217.86      199.16      8.99 o
  10   0   6        5.17        6.59      3.83 o
  12   0   6     1332.36     1238.07     31.57 o
  14   0   6       84.50       81.00      8.03 o
  16   0   6       89.37       82.05      6.82 o
  18   0   6       25.71       15.79      9.18 o
 -19   1   6        8.86        9.13      3.26 o
 -18   1   6        6.62        5.70      3.17 o
 -17   1   6       79.30       81.75      4.54 o
 -16   1   6       31.47       31.85      4.18 o
 -15   1   6        1.56       -2.34      2.34 o
 -14   1   6       41.06       34.72      3.08 o
 -13   1   6      473.34      479.56      9.72 o
 -12   1   6     1044.07      997.17     13.31 o
 -11   1   6        0.89        1.62      1.42 o
 -10   1   6       12.06       16.98      1.49 o
  -9   1   6      477.94      525.52      6.99 o
  -8   1   6      495.00      594.36      7.25 o
  -7   1   6     1577.39     1733.91     20.98 o
  -6   1   6      900.22     1040.11     13.18 o
  -5   1   6       41.01       45.84      1.60 o
  -4   1   6      218.46      253.04      3.28 o
  -3   1   6        6.31        7.01      0.75 o
  -2   1   6      327.42      311.05      4.22 o
  -1   1   6       53.10       56.45      2.19 o
   0   1   6       18.53       15.49      1.16 o
   1   1   6      461.06      488.62      6.15 o
   2   1   6      275.09      271.64      5.55 o
   3   1   6       72.30       85.41      3.31 o
   4   1   6       22.17       18.05      2.36 o
   5   1   6      592.84      664.82     12.45 o
   6   1   6     1114.80     1115.54     18.96 o
   7   1   6      176.22      200.38      7.97 o
   8   1   6       84.63       93.99      5.25 o
   9   1   6       46.53       50.58      3.81 o
  10   1   6       66.60       78.12      4.59 o
  11   1   6      960.71      916.13     17.66 o
  12   1   6       32.64       36.02      3.20 o
  13   1   6       71.53       62.39      3.77 o
  14   1   6       53.17       64.73      4.77 o
  15   1   6       13.03       13.50      4.13 o
  16   1   6       22.35       16.13      4.38 o
  17   1   6        5.20        5.05      4.05 o
  18   1   6        2.86        9.31      6.20 o
  19   1   6       58.57       72.65      9.41 o
 -19   2   6        6.29        7.81      3.75 o
 -18   2   6       16.70       18.24      3.88 o
 -17   2   6       40.90       36.75      7.45 o
 -16   2   6       25.38       23.04      3.60 o
 -15   2   6        1.44        0.03      2.72 o
 -14   2   6       66.62       55.07      4.03 o
 -13   2   6       45.72       39.11      3.54 o
 -12   2   6        3.52        8.38      2.76 o
 -11   2   6        5.25        2.86      1.66 o
 -10   2   6      376.94      376.85      7.82 o
  -9   2   6       18.38       21.33      1.80 o
  -8   2   6      864.81      865.18     11.46 o
  -7   2   6     1000.24      963.17     15.80 o
  -6   2   6      310.99      292.59      4.74 o
  -5   2   6       60.05       39.24      1.47 o
  -4   2   6       53.74       58.24      2.99 o
  -3   2   6     2467.55     2562.37     26.12 o
  -2   2   6       63.52       74.18      2.00 o
  -1   2   6      968.32     1130.82     11.69 o
   0   2   6      744.66      779.21      8.52 o
   1   2   6      324.43      369.67      5.23 o
   2   2   6     4450.72     5024.89     50.13 o
   3   2   6      310.32      399.25      6.34 o
   4   2   6     7691.03     8030.87    100.77 o
   5   2   6      657.40      699.11     20.48 o
   6   2   6      746.08      815.79     17.09 o
   7   2   6       36.48       51.87      4.40 o
   8   2   6       25.72       28.85      3.29 o
   9   2   6      202.87      183.66      6.06 o
  10   2   6       40.29       38.35      2.72 o
  11   2   6        1.81        2.13      2.08 o
  12   2   6      102.62       99.99      5.76 o
  13   2   6       22.30       31.97      7.20 o
  14   2   6      236.18      242.19     12.67 o
  15   2   6       39.23       41.01      7.00 o
  16   2   6      169.34      169.65      8.59 o
  17   2   6       34.99       23.53      5.01 o
  18   2   6       67.55       76.76      6.80 o
 -19   3   6       54.49       57.57      5.60 o
 -18   3   6       48.41       46.81      5.05 o
 -17   3   6        9.25       11.66      3.79 o
 -16   3   6       25.86       22.84      3.98 o
 -15   3   6        0.19       -1.54      2.98 o
 -14   3   6       57.49       53.59      4.48 o
 -13   3   6       55.90       46.19      4.45 o
 -12   3   6      155.05      148.69      6.25 o
 -11   3   6        2.81        2.09      2.30 o
 -10   3   6       83.76       86.66      3.62 o
  -9   3   6       59.18       65.07      2.78 o
  -8   3   6       29.80       35.87      1.83 o
  -7   3   6       68.11       52.11      2.97 o
  -6   3   6     1548.63     1564.84     19.30 o
  -5   3   6      249.01      265.61      4.41 o
  -4   3   6        0.00        0.67      1.28 o
  -3   3   6        4.87       23.12      4.66 o
  -2   3   6     2661.37     2802.61     28.98 o
  -1   3   6      129.00      178.94      3.53 o
   0   3   6      219.26      240.42      4.17 o
   1   3   6      100.94       67.42      2.85 o
   2   3   6        1.85       -0.73      1.36 o
   3   3   6        0.30        2.02      1.46 o
   4   3   6       17.67       14.04      2.50 o
   5   3   6        5.09        0.87      1.78 o
   6   3   6      156.50      164.60      4.69 o
   7   3   6        1.24        5.14      3.13 o
   8   3   6      408.39      395.98     10.06 o
   9   3   6      114.05       98.02      5.25 o
  10   3   6     1082.74     1005.78     28.66 o
  11   3   6      318.31      315.40     11.47 o
  12   3   6      115.25      120.65      6.38 o
  13   3   6      264.23      289.31     13.83 o
  14   3   6      105.78      105.76     12.46 o
  15   3   6       43.95       64.85     16.82 o
  16   3   6       43.13       28.52      7.15 o
  17   3   6        0.06       -4.10      4.10 o
  18   3   6        7.49       -1.14      5.12 o
 -18   4   6        3.12        2.98      3.89 o
 -17   4   6        9.09        8.63      7.18 o
 -16   4   6        8.80        7.53      3.81 o
 -15   4   6       46.68       62.91      5.33 o
 -14   4   6      207.81      191.64      9.21 o
 -13   4   6      164.55      162.54      8.15 o
 -12   4   6        0.02       -0.96      3.04 o
 -11   4   6        8.48        6.69      2.82 o
 -10   4   6      453.94      423.03     10.96 o
  -9   4   6      692.00      663.76     13.01 o
  -8   4   6      126.69      123.05      5.86 o
  -7   4   6       58.52       63.90      4.06 o
  -6   4   6      333.51      306.30      5.86 o
  -5   4   6       73.99       77.86      2.67 o
  -4   4   6      195.85      163.10      3.78 o
  -3   4   6        0.33        3.13      1.38 o
  -2   4   6        1.64        1.19      2.18 o
  -1   4   6     1113.64     1101.55     15.17 o
   0   4   6      160.11      171.39      4.85 o
   1   4   6      464.50      435.69      8.22 o
   2   4   6      974.54     1051.62     15.95 o
   3   4   6        3.29        3.38      2.50 o
   4   4   6      184.62      200.05      6.75 o
   5   4   6      159.06      168.45      6.80 o
   6   4   6      125.45      120.98      5.61 o
   7   4   6     2091.07     1976.62     32.76 o
   8   4   6      179.88      205.30      9.63 o
   9   4   6      434.61      456.69     11.91 o
  10   4   6      144.43      123.55      6.54 o
  11   4   6      108.11      121.88      6.57 o
  12   4   6       96.83      101.64      7.39 o
  13   4   6       26.81       27.32      6.71 o
  14   4   6       18.20       29.28      7.25 o
  15   4   6       95.76      103.43     10.26 o
  16   4   6       21.01       24.10     11.98 o
  17   4   6        7.30        9.40      5.14 o
 -17   5   6        2.61        4.65      4.16 o
 -16   5   6        5.92        8.50      4.30 o
 -15   5   6       51.16       50.55      5.50 o
 -14   5   6       33.72       37.34      5.52 o
 -13   5   6      214.59      200.50      8.82 o
 -12   5   6       97.06      102.70      6.62 o
 -11   5   6        1.21        1.12      3.69 o
 -10   5   6      412.09      469.98     12.57 o
  -9   5   6     2449.87     2359.85     41.89 o
  -8   5   6        1.23        2.55      2.67 o
  -7   5   6       35.69       38.60      3.19 o
  -6   5   6      803.62      824.15     12.55 o
  -5   5   6      350.51      333.94      9.67 o
  -4   5   6        7.66        7.70      1.98 o
  -3   5   6        8.83       13.97      2.33 o
  -2   5   6      390.54      408.47      8.38 o
  -1   5   6      403.70      402.11      8.33 o
   0   5   6        0.58       -2.74      2.74 o
   1   5   6     1607.80     1556.30     22.81 o
   2   5   6      567.73      540.09     12.79 o
   3   5   6        0.52        2.11      1.88 o
   4   5   6        1.17        7.93      4.31 o
   5   5   6     1206.59     1150.97     21.57 o
   6   5   6      337.13      305.12      9.42 o
   7   5   6        3.60        0.47      3.17 o
   8   5   6      200.59      193.05      8.55 o
   9   5   6       17.36       15.28      3.88 o
  10   5   6       58.16       45.51      4.95 o
  11   5   6       51.29       63.55      6.56 o
  12   5   6       32.44       34.16      7.26 o
  13   5   6       55.76       47.35      7.93 o
  14   5   6       88.88       82.09     12.85 o
  15   5   6      122.17      123.70     22.45 o
  16   5   6       20.68       10.12      7.15 o
 -15   6   6       43.12       38.29      5.91 o
 -14   6   6       60.81       75.29      8.18 o
 -13   6   6       11.48       26.88      8.93 o
 -12   6   6       22.67       28.94      9.01 o
 -11   6   6      123.66      133.94      7.66 o
 -10   6   6       82.58       90.42      6.33 o
  -9   6   6      180.58      171.21      8.05 o
  -8   6   6       35.58       42.05      4.83 o
  -7   6   6      137.22      132.92      9.53 o
  -6   6   6        0.43        0.16      2.46 o
  -5   6   6      431.13      428.55      9.24 o
  -4   6   6     1172.60     1144.89     25.99 o
  -3   6   6       78.34       84.59      4.31 o
  -2   6   6       10.09        3.61      2.57 o
  -1   6   6       47.22       34.91      3.38 o
   0   6   6     1312.88     1242.08     21.74 o
   1   6   6      333.66      305.69      9.84 o
   2   6   6       33.28       34.26      3.03 o
   3   6   6      289.62      251.29      8.69 o
   4   6   6      290.47      288.04      9.41 o
   5   6   6       18.57       28.26      4.35 o
   6   6   6       30.20       29.59      4.62 o
   7   6   6      109.40      107.59      6.50 o
   8   6   6      134.67      135.56      7.13 o
   9   6   6       83.23       77.49      6.11 o
  10   6   6      219.21      241.10     11.31 o
  11   6   6       45.26       35.23      7.76 o
  12   6   6       27.70       28.42      8.37 o
  13   6   6       24.75       19.25      7.57 o
  14   6   6      119.78      133.93     15.34 o
 -13   7   6       49.75       51.94      6.58 o
 -12   7   6        1.82        3.06      4.39 o
 -11   7   6       38.02       36.20      5.61 o
 -10   7   6       13.60       20.08      4.86 o
  -9   7   6      123.00      135.45     10.08 o
  -8   7   6       61.28       61.91      7.77 o
  -7   7   6       16.37       23.64      4.58 o
  -6   7   6       90.61       80.43      6.14 o
  -5   7   6      108.34      117.84      9.92 o
  -4   7   6      142.07      133.96      5.89 o
  -3   7   6       34.75       36.79      3.45 o
  -2   7   6       13.82       19.58      3.54 o
  -1   7   6      487.13      486.41     10.69 o
   0   7   6        1.86       -2.15      2.86 o
   1   7   6      910.15      878.90     21.82 o
   2   7   6        1.88       -1.76      3.63 o
   3   7   6      242.78      239.67      9.29 o
   4   7   6        6.41        3.75      4.05 o
   5   7   6      377.50      386.45     12.08 o
   6   7   6        2.65        1.54      4.09 o
   7   7   6       14.88       12.74      4.72 o
   8   7   6       24.48       19.64      5.83 o
   9   7   6      361.75      361.54     20.17 o
  10   7   6       47.47       45.80      8.69 o
  11   7   6        7.46        5.55      7.05 o
  12   7   6        2.40        9.65      7.18 o
 -10   8   6        4.94        1.86      4.80 o
  -9   8   6        5.02        1.88      4.42 o
  -8   8   6      236.09      239.21     10.71 o
  -7   8   6        0.58       -1.86      4.28 o
  -6   8   6        0.39       -3.99      7.49 o
  -5   8   6        6.25        4.65      4.68 o
  -4   8   6      120.98      128.41      7.77 o
  -3   8   6        0.65       -3.41      5.40 o
  -2   8   6        5.02       11.43      4.22 o
  -1   8   6       54.87       53.34      6.67 o
   0   8   6      277.75      286.95     14.95 o
   1   8   6      221.30      228.45     11.28 o
   2   8   6       78.66       74.25      6.53 o
   3   8   6       12.57       17.94      6.09 o
   4   8   6      680.18      721.24     18.03 o
   5   8   6       45.30       52.17      6.42 o
   6   8   6      118.90      124.76      8.21 o
   7   8   6       30.09       40.15      7.26 o
   8   8   6      126.83      140.15     12.44 o
   9   8   6       15.85       10.20      7.46 o
  -6   9   6        0.07       -2.57      5.08 o
  -5   9   6       35.49       41.90      8.94 o
  -4   9   6        3.39       -6.16      6.16 o
  -3   9   6       40.17       42.30      9.04 o
  -2   9   6       37.82       32.12      8.66 o
  -1   9   6      101.57      113.16     12.40 o
   0   9   6        3.40        3.22      7.26 o
   1   9   6       20.52        9.03      7.55 o
   2   9   6       18.03       13.47      6.56 o
   3   9   6       17.52       10.11      6.32 o
   4   9   6        0.04        4.65      7.84 o
   5   9   6        8.11        6.27     12.26 o
 -19   0   7        0.84       -3.82      3.82 o
 -17   0   7      255.64      280.43     12.88 o
 -15   0   7       20.59       10.80      6.16 o
 -13   0   7      588.45      566.44     11.80 o
 -11   0   7      113.34      111.61      3.86 o
  -9   0   7      575.18      593.86     16.58 o
  -7   0   7     2989.43     3220.02     65.09 o
  -5   0   7       22.06       27.22      3.57 o
  -3   0   7     7763.38     8336.81    103.45 o
  -1   0   7     5169.84     5769.62     92.61 o
   1   0   7      417.75      498.06     14.95 o
   3   0   7        0.42       -2.15      3.10 o
   5   0   7     3478.67     3211.59     67.49 o
   7   0   7      170.70      119.23      7.21 o
   9   0   7      126.86      125.91      7.83 o
  11   0   7      187.63      187.70     11.81 o
  13   0   7      194.38      177.24     10.63 o
  15   0   7        1.13        1.37      4.15 o
  17   0   7        0.52        5.15      8.85 o
 -19   1   7        8.12        7.07      3.13 o
 -18   1   7       70.67       78.38      4.47 o
 -17   1   7        3.49        5.57      2.72 o
 -16   1   7      146.51      142.54      5.40 o
 -15   1   7       93.24       84.01      4.13 o
 -14   1   7      106.96       97.55      4.23 o
 -13   1   7      137.78      145.00      5.07 o
 -12   1   7     1510.75     1501.36     18.82 o
 -11   1   7       20.29       20.90      1.76 o
 -10   1   7      170.28      143.12      3.03 o
  -9   1   7        2.54        0.87      0.95 o
  -8   1   7     2478.65     2324.03     25.64 o
  -7   1   7       93.65       99.18      2.19 o
  -6   1   7      259.31      256.31      3.95 o
  -5   1   7       65.64       84.06      3.40 o
  -4   1   7     1252.40     1259.44     13.45 o
  -3   1   7       20.18        7.28      0.87 o
  -2   1   7      555.19      476.13      6.00 o
  -1   1   7      179.65      179.92      3.22 o
   0   1   7      217.33      180.13      3.23 o
   1   1   7      759.19      826.51     13.83 o
   2   1   7     4870.76     4722.26     50.81 o
   3   1   7     1354.77     1490.64     21.09 o
   4   1   7     1223.52     1248.21     20.51 o
   5   1   7      240.65      238.20      6.67 o
   6   1   7     2495.52     2527.61     38.80 o
   7   1   7      922.09      901.84     16.55 o
   8   1   7      291.85      324.98      8.50 o
   9   1   7      174.69      174.71      6.42 o
  10   1   7       45.87       54.51      4.73 o
  11   1   7       28.37       22.67      3.67 o
  12   1   7       19.56       14.63      2.79 o
  13   1   7       81.44       89.89      4.38 o
  14   1   7       58.40       47.16      6.94 o
  15   1   7       53.21       54.67      7.49 o
  16   1   7        0.85       -3.56      3.56 o
  17   1   7       10.39       12.51      4.61 o
  18   1   7       23.52       32.05      7.73 o
 -19   2   7       19.32       19.36      4.09 o
 -18   2   7        0.15       -1.49      3.04 o
 -17   2   7        7.31       10.70      3.33 o
 -16   2   7       19.11       24.29      3.54 o
 -15   2   7      120.33      130.89      8.34 o
 -14   2   7        9.89       12.38      2.84 o
 -13   2   7       41.16       43.58      3.47 o
 -12   2   7       22.04       21.48      2.59 o
 -11   2   7      185.25      177.23      4.22 o
 -10   2   7      165.68      167.50      4.45 o
  -9   2   7        5.09        3.83      1.57 o
  -8   2   7      415.32      380.48      6.94 o
  -7   2   7     2045.44     2100.34     21.95 o
  -6   2   7      112.43      109.38      2.60 o
  -5   2   7      455.87      417.25      5.24 o
  -4   2   7     1364.33     1580.61     15.86 o
  -3   2   7     2493.22     2342.09     24.17 o
  -2   2   7     2481.63     2589.42     26.57 o
  -1   2   7     1730.86     1969.74     20.74 o
   0   2   7      223.71      248.19      4.36 o
   1   2   7     2167.72     2066.69     21.79 o
   2   2   7     3847.09     3884.78     41.97 o
   3   2   7       35.35       25.27      2.68 o
   4   2   7      530.47      503.93     12.25 o
   5   2   7     3654.22     3629.09     47.32 o
   6   2   7     3068.44     3095.74     47.02 o
   7   2   7       84.81       77.44      4.38 o
   8   2   7       90.33       95.36      4.90 o
   9   2   7     1030.05     1020.50     19.07 o
  10   2   7      142.63      121.37      4.30 o
  11   2   7      263.43      258.85      6.57 o
  12   2   7      410.14      387.52     10.76 o
  13   2   7       29.00       26.67      6.64 o
  14   2   7        4.68        8.16      5.34 o
  15   2   7      129.92      125.22      9.92 o
  16   2   7       20.93       25.58      6.97 o
  17   2   7        5.53        2.55      4.52 o
  18   2   7       30.19       22.75      5.29 o
 -18   3   7       27.86       26.58      4.36 o
 -17   3   7        1.10        4.09      3.43 o
 -16   3   7        0.60        4.73      3.31 o
 -15   3   7      302.99      280.26      9.04 o
 -14   3   7       22.85       22.48      3.45 o
 -13   3   7      202.29      197.87      7.13 o
 -12   3   7        4.68        1.57      2.56 o
 -11   3   7       52.40       58.18      3.68 o
 -10   3   7        0.61       -0.67      2.14 o
  -9   3   7      126.22      139.24      4.77 o
  -8   3   7      127.94      116.48      4.16 o
  -7   3   7       33.11       43.98      3.22 o
  -6   3   7      346.63      331.03      5.12 o
  -5   3   7      126.29      100.43      3.03 o
  -4   3   7      116.24      108.01      3.02 o
  -3   3   7      372.63      364.40      5.21 o
  -2   3   7       67.74       51.33      2.08 o
  -1   3   7      870.81      834.68     10.15 o
   0   3   7      726.30      794.49      9.77 o
   1   3   7        1.04        0.81      1.10 o
   2   3   7      732.78      724.23     10.35 o
   3   3   7      296.09      281.20      5.21 o
   4   3   7       72.96       73.80      3.38 o
   5   3   7       23.08       35.83      4.25 o
   6   3   7      495.38      484.01      9.27 o
   7   3   7        7.52        8.08      2.90 o
   8   3   7      668.61      626.71     13.69 o
   9   3   7       27.70       32.07      4.13 o
  10   3   7     1421.52     1387.06     25.04 o
  11   3   7       78.23      100.07      7.22 o
  12   3   7        5.29        8.51      3.76 o
  13   3   7      213.72      191.57     11.46 o
  14   3   7      105.09       85.55      8.65 o
  15   3   7        0.42        2.26      5.99 o
  16   3   7        2.10        2.89      8.90 o
  17   3   7        0.26       -3.88      4.55 o
 -17   4   7       22.01       22.25      4.58 o
 -16   4   7        2.59       -3.34      3.37 o
 -15   4   7        1.54        1.41      3.41 o
 -14   4   7       32.17       31.39      4.22 o
 -13   4   7       27.96       33.85      4.57 o
 -12   4   7       15.26       14.21      3.19 o
 -11   4   7      134.56      135.93      5.71 o
 -10   4   7      218.35      228.97      8.22 o
  -9   4   7        0.69       -2.44      2.44 o
  -8   4   7      669.18      602.01     12.26 o
  -7   4   7      141.95      140.54      9.66 o
  -6   4   7      745.63      777.45     10.08 o
  -5   4   7        4.51        4.50      1.56 o
  -4   4   7      312.36      355.31      5.86 o
  -3   4   7     1531.18     1467.00     21.02 o
  -2   4   7        0.09        4.55      4.57 o
  -1   4   7     2985.05     3227.44     39.12 o
   0   4   7      151.96      119.68      4.22 o
   1   4   7      201.61      207.86      6.29 o
   2   4   7       24.61       19.65      1.96 o
   3   4   7     1335.72     1352.71     20.00 o
   4   4   7       16.96       20.22      2.27 o
   5   4   7       20.08       20.01      2.56 o
   6   4   7        4.44       10.46      3.71 o
   7   4   7      105.81       87.70      5.45 o
   8   4   7        1.28       -2.93      3.18 o
   9   4   7      653.74      633.71     14.62 o
  10   4   7      152.88      153.62      7.18 o
  11   4   7      106.12      117.86      6.67 o
  12   4   7       27.72       37.17      5.95 o
  13   4   7      120.39      115.82      9.86 o
  14   4   7       19.55       14.27     14.39 o
  15   4   7       43.93       53.67      8.71 o
  16   4   7        0.44        0.06      6.14 o
  17   4   7        3.83        7.49      8.20 o
 -16   5   7        1.53       -2.74      3.85 o
 -15   5   7        3.51        0.56      4.71 o
 -14   5   7        8.26       13.33      4.42 o
 -13   5   7        6.43        7.12      5.08 o
 -12   5   7      444.64      410.88     15.20 o
 -11   5   7        0.05       -1.17      3.49 o
 -10   5   7       29.41       25.93      5.55 o
  -9   5   7       50.26       56.16      4.24 o
  -8   5   7       28.55       26.43      3.39 o
  -7   5   7       34.59       28.33      3.32 o
  -6   5   7       22.18       29.51      3.17 o
  -5   5   7        0.08       -2.12      2.12 o
  -4   5   7        1.98        2.23      1.92 o
  -3   5   7        1.32       -1.45      1.77 o
  -2   5   7       28.49       32.00      5.23 o
  -1   5   7       34.61       34.19      3.25 o
   0   5   7      128.50      102.12      4.18 o
   1   5   7       64.32       64.05      3.54 o
   2   5   7      577.57      558.04     10.44 o
   3   5   7      154.88      152.96      6.64 o
   4   5   7      574.93      587.44     13.49 o
   5   5   7      433.13      401.25     10.92 o
   6   5   7       59.21       60.68      4.93 o
   7   5   7       25.95       28.57      4.48 o
   8   5   7      135.92      139.60      7.05 o
   9   5   7       18.35       13.15      3.98 o
  10   5   7        1.12        0.45      3.57 o
  11   5   7      210.90      202.19     23.63 o
  12   5   7       45.80       52.26      8.29 o
  13   5   7        1.81        6.93      6.24 o
  14   5   7        0.58       -2.76      6.14 o
  15   5   7        4.00       14.58      7.48 o
 -15   6   7       12.70       16.94      6.40 o
 -14   6   7        5.66        7.60      4.62 o
 -13   6   7        4.02        6.10      4.28 o
 -12   6   7       15.82       16.14      4.48 o
 -11   6   7       12.16        9.84      4.12 o
 -10   6   7        5.72        3.63      3.73 o
  -9   6   7      136.30      117.64      6.75 o
  -8   6   7        7.72        8.83      3.82 o
  -7   6   7      141.75      126.01      5.57 o
  -6   6   7       10.01        8.12      2.82 o
  -5   6   7        7.72        7.64      2.78 o
  -4   6   7      110.59      109.60      4.80 o
  -3   6   7      259.79      244.72      6.30 o
  -2   6   7        8.13        7.96      2.70 o
  -1   6   7        0.01       -2.65      2.65 o
   0   6   7        0.19       -2.42      2.42 o
   1   6   7      174.84      157.12      7.13 o
   2   6   7      179.86      152.28      5.27 o
   3   6   7        8.20       10.51      3.63 o
   4   6   7       11.28        9.67      3.69 o
   5   6   7       25.53       19.95      4.22 o
   6   6   7      153.66      141.64      7.18 o
   7   6   7       50.72       58.22      5.49 o
   8   6   7        3.77        3.71      3.93 o
   9   6   7        1.01        0.59      3.95 o
  10   6   7       28.24       29.50      7.96 o
  11   6   7       26.73       30.79      7.78 o
  12   6   7       27.33       26.75      7.87 o
  13   6   7       97.49      110.73     11.44 o
  14   6   7       36.50       15.96      8.08 o
 -13   7   7       28.99       34.92      6.22 o
 -12   7   7        2.52        1.62      4.63 o
 -11   7   7        0.74        2.21      4.34 o
 -10   7   7       12.17       19.98      4.88 o
  -9   7   7        0.28       -2.22      3.89 o
  -8   7   7       17.29       20.83      5.13 o
  -7   7   7        2.58        5.59      4.02 o
  -6   7   7        2.53        2.03      3.68 o
  -5   7   7        0.70       -2.95      3.36 o
  -4   7   7        1.55       -2.63      2.63 o
  -3   7   7      117.97      119.32      5.78 o
  -2   7   7        0.17       -3.00      3.00 o
  -1   7   7        1.17        4.31      3.80 o
   0   7   7       49.75       53.27      4.12 o
   1   7   7        9.77       20.96      5.18 o
   2   7   7       53.23       52.61      5.47 o
   3   7   7       52.69       41.16      5.06 o
   4   7   7       73.41       76.74      6.30 o
   5   7   7        2.41        6.74      4.28 o
   6   7   7       41.78       55.57      5.97 o
   7   7   7        0.10       -1.31      4.15 o
   8   7   7       53.68       72.85      6.67 o
   9   7   7       64.52       77.21      7.96 o
  10   7   7       78.05       87.74     15.42 o
  11   7   7        5.17        6.57      6.95 o
  12   7   7       56.68       81.24     15.37 o
 -10   8   7       32.03       42.34      6.16 o
  -9   8   7        0.46        5.63      4.73 o
  -8   8   7       13.35       16.80      5.07 o
  -7   8   7        2.23        1.86      4.21 o
  -6   8   7        1.12        1.44      4.82 o
  -5   8   7       22.88       22.56      5.04 o
  -4   8   7       28.84       36.19      5.40 o
  -3   8   7       22.28       16.38      5.45 o
  -2   8   7       13.14       14.97     11.14 o
  -1   8   7        2.59       -2.31      5.98 o
   0   8   7       34.95       29.31      6.22 o
   1   8   7      135.53      141.13     10.02 o
   2   8   7        9.07       24.05      7.41 o
   3   8   7       48.19       80.23     10.05 o
   4   8   7      117.92      134.63      8.48 o
   5   8   7       14.74       11.15      5.27 o
   6   8   7        3.55        4.94      5.13 o
   7   8   7       12.27       11.10      6.33 o
   8   8   7       32.89       28.01      7.16 o
   9   8   7        7.15        0.33      7.08 o
  -5   9   7       71.50       98.62     17.66 o
  -4   9   7        0.43       -6.39      6.70 o
  -3   9   7        0.77        1.69      9.66 o
  -2   9   7        2.12       12.06      7.99 o
  -1   9   7       45.35       54.79     10.52 o
   0   9   7        7.19       21.20     10.58 o
   1   9   7       23.33       28.43      8.89 o
   2   9   7       13.22       12.44     14.89 o
   3   9   7       16.97       22.99      8.74 o
   4   9   7       28.31       29.67      9.55 o
 -18   0   8       94.74      102.54      6.85 o
 -16   0   8       15.81       14.17      4.31 o
 -14   0   8      296.38      293.44      9.38 o
 -12   0   8        2.02        6.33      1.66 o
 -10   0   8       44.62       53.88      7.03 o
  -8   0   8      929.84      934.84     23.08 o
  -6   0   8        1.40        8.99      1.15 o
  -4   0   8     3266.33     3933.18     64.08 o
  -2   0   8     5084.31     5426.38     76.01 o
   0   0   8      588.89      685.50     11.82 o
   2   0   8       31.01       28.15      2.82 o
   4   0   8     2297.44     2240.89     48.61 o
   6   0   8      317.70      308.76     11.24 o
   8   0   8      469.37      486.83     15.60 o
  10   0   8      312.43      278.05     11.83 o
  12   0   8        8.94        5.29      4.88 o
  14   0   8      413.31      378.49     22.50 o
  16   0   8       33.24       28.55     10.13 o
  18   0   8      142.04      132.06     15.84 o
 -19   1   8        3.78        3.64      4.34 o
 -18   1   8        0.04       -2.58      2.58 o
 -17   1   8        0.16        0.05      2.42 o
 -16   1   8       46.41       58.24      4.29 o
 -15   1   8       73.17       68.43      4.97 o
 -14   1   8       55.41       51.46      2.95 o
 -13   1   8      132.35      117.74      3.63 o
 -12   1   8        6.67        9.20      1.43 o
 -11   1   8       54.10       46.36      3.14 o
 -10   1   8      163.48      155.08      4.23 o
  -9   1   8        2.94        7.42      2.46 o
  -8   1   8       87.27       98.26      3.18 o
  -7   1   8      235.08      243.10      3.91 o
  -6   1   8       50.96       48.97      1.78 o
  -5   1   8       85.67       79.89      2.95 o
  -4   1   8      407.46      412.02      5.70 o
  -3   1   8     1881.57     2059.19     20.10 o
  -2   1   8        0.87        2.51      0.86 o
  -1   1   8       20.63       25.58      1.61 o
   0   1   8     2082.81     2207.33     24.80 o
   1   1   8     2009.96     2067.26     25.67 o
   2   1   8       93.51       86.87      2.82 o
   3   1   8       50.77       41.32      3.46 o
   4   1   8       50.82       53.38      3.64 o
   5   1   8     2864.77     2813.99     42.78 o
   6   1   8      605.29      636.87     12.88 o
   7   1   8      430.27      436.04     10.18 o
   8   1   8       28.29       36.81      3.67 o
   9   1   8      902.93      832.73     29.80 o
  10   1   8        0.03       -2.90      3.28 o
  11   1   8       39.28       30.75      4.02 o
  12   1   8       94.16       96.10      5.75 o
  13   1   8       61.48       63.33      4.06 o
  14   1   8       10.32        5.64      5.60 o
  15   1   8       90.67       89.36      8.97 o
  16   1   8        3.79        4.30      4.20 o
  17   1   8      196.30      203.98     13.32 o
  18   1   8        6.52        4.34      7.75 o
 -19   2   8       27.79       21.18      3.84 o
 -18   2   8        3.67        5.71      3.18 o
 -17   2   8       56.83       72.86      4.65 o
 -16   2   8        2.99        8.64      2.93 o
 -15   2   8       75.88       83.35      4.70 o
 -14   2   8      159.89      165.24      7.48 o
 -13   2   8       26.54       29.49      3.07 o
 -12   2   8        1.51        0.62      2.00 o
 -11   2   8      605.25      566.51      9.50 o
 -10   2   8      528.43      510.73      8.91 o
  -9   2   8     1046.05     1033.75     13.73 o
  -8   2   8      196.64      179.46      3.81 o
  -7   2   8       50.48       55.60      2.23 o
  -6   2   8     1301.91     1243.17     13.78 o
  -5   2   8      153.46      163.58      2.92 o
  -4   2   8      768.48      778.15      9.27 o
  -3   2   8      534.05      545.00      7.05 o
  -2   2   8       66.13       87.01      2.52 o
  -1   2   8      272.28      303.84      4.78 o
   0   2   8      654.73      615.35      9.83 o
   1   2   8      635.63      606.64      8.61 o
   2   2   8      352.46      465.01      7.35 o
   3   2   8      152.53      169.34      7.74 o
   4   2   8      326.76      371.14     28.26 o
   5   2   8      302.75      388.84      9.03 o
   6   2   8        5.69       18.41      3.04 o
   7   2   8       60.95       59.45      4.14 o
   8   2   8      842.22      794.12     27.40 o
   9   2   8      228.03      205.96      7.47 o
  10   2   8      222.63      201.69      7.61 o
  11   2   8       91.38       94.91      5.76 o
  12   2   8      179.26      185.94      8.04 o
  13   2   8       68.88       82.01      5.80 o
  14   2   8      145.44      153.30     10.58 o
  15   2   8        0.07        2.80      5.70 o
  16   2   8       96.36      110.66     12.32 o
  17   2   8       18.93       16.34      5.29 o
  18   2   8        0.24       -0.47      7.54 o
 -18   3   8        0.72       -3.38      3.38 o
 -17   3   8        4.60        4.59      3.33 o
 -16   3   8       23.29       27.99      3.93 o
 -15   3   8        4.53        2.87      3.04 o
 -14   3   8        9.81       11.34      3.18 o
 -13   3   8        0.39        0.48      2.42 o
 -12   3   8        0.28       -0.22      2.32 o
 -11   3   8       27.31       31.00      5.41 o
 -10   3   8      180.50      173.92      5.63 o
  -9   3   8       32.63       28.19      2.48 o
  -8   3   8      472.47      482.46      8.41 o
  -7   3   8     1374.80     1371.19     19.61 o
  -6   3   8      137.92      142.50      3.50 o
  -5   3   8      226.08      220.36      4.19 o
  -4   3   8      662.67      708.62      8.49 o
  -3   3   8      712.10      712.33      9.28 o
  -2   3   8       97.90      114.40      3.98 o
  -1   3   8     1753.58     1727.31     21.77 o
   0   3   8      209.26      190.52      4.23 o
   1   3   8       87.42       72.62      3.31 o
   2   3   8      189.61      176.77      4.26 o
   3   3   8      563.49      538.13     10.26 o
   4   3   8      744.43      745.06     10.85 o
   5   3   8     1533.04     1584.80     20.39 o
   6   3   8       71.04       60.88      3.37 o
   7   3   8     1448.26     1398.32     21.13 o
   8   3   8     1052.08     1001.65     19.40 o
   9   3   8      261.16      290.58      9.27 o
  10   3   8       10.46       12.78      3.92 o
  11   3   8      707.64      684.41     26.33 o
  12   3   8      143.36      171.14     10.77 o
  13   3   8       30.85       27.13      8.68 o
  14   3   8        1.08       -3.06      5.15 o
  15   3   8       22.04       18.19      6.78 o
  16   3   8       97.63       94.23     10.13 o
  17   3   8       26.81       23.33      7.76 o
 -17   4   8       37.24       33.07      4.67 o
 -16   4   8      173.12      184.87     10.34 o
 -15   4   8       13.88       13.45      4.19 o
 -14   4   8        0.99       -0.30      3.12 o
 -13   4   8       16.48       16.33      4.24 o
 -12   4   8        7.75        6.03      3.33 o
 -11   4   8      175.18      166.15      6.12 o
 -10   4   8      112.60       98.48      5.42 o
  -9   4   8        9.81       12.14      3.15 o
  -8   4   8      239.17      226.46      6.92 o
  -7   4   8       88.92       96.54      8.78 o
  -6   4   8     3042.05     3008.45     43.46 o
  -5   4   8      155.74      168.44      4.43 o
  -4   4   8       46.09       40.30      2.46 o
  -3   4   8     2151.77     2173.86     25.26 o
  -2   4   8      996.85     1016.80     14.41 o
  -1   4   8      633.88      668.32      9.66 o
   0   4   8      349.17      374.72      9.55 o
   1   4   8       52.68       50.85      2.71 o
   2   4   8        3.15        0.12      1.99 o
   3   4   8      729.27      767.61     13.07 o
   4   4   8     1293.71     1229.70     18.85 o
   5   4   8      330.29      336.01      7.59 o
   6   4   8       37.93       37.73      2.86 o
   7   4   8       29.01       34.11      4.13 o
   8   4   8      437.19      431.65     11.61 o
   9   4   8        3.18        5.59      3.68 o
  10   4   8        0.22       -0.23      5.16 o
  11   4   8        7.48        5.66      3.88 o
  12   4   8        5.94        1.13      4.57 o
  13   4   8      100.98       84.74      9.88 o
  14   4   8      105.20       95.19      9.95 o
  15   4   8       15.69       15.45      7.04 o
  16   4   8       41.73       59.30     14.95 o
 -16   5   8        3.16       -4.57      4.57 o
 -15   5   8       25.30       26.58      6.61 o
 -14   5   8        0.81        3.56      3.90 o
 -13   5   8        6.15       13.77      4.13 o
 -12   5   8       91.69       96.54      7.86 o
 -11   5   8       90.91       92.38      5.58 o
 -10   5   8      103.40      105.75      6.67 o
  -9   5   8        0.86        1.64      2.67 o
  -8   5   8       12.38       12.63      3.09 o
  -7   5   8      211.93      186.23      6.51 o
  -6   5   8       31.54       26.40      4.42 o
  -5   5   8       32.78       22.68      2.73 o
  -4   5   8       29.38       32.85      2.66 o
  -3   5   8      591.23      553.94      9.53 o
  -2   5   8       47.63       59.61      3.95 o
  -1   5   8      796.64      793.52     13.59 o
   0   5   8       35.90       20.70      2.76 o
   1   5   8       50.37       50.19      3.30 o
   2   5   8       20.10       15.32      2.56 o
   3   5   8       46.13       49.01      4.42 o
   4   5   8      251.86      223.98     10.58 o
   5   5   8       10.16       12.16      3.52 o
   6   5   8        4.78        1.56      3.56 o
   7   5   8       36.80       42.36      4.66 o
   8   5   8       17.25       14.07      4.00 o
   9   5   8        5.73        3.85      3.77 o
  10   5   8        0.86       -3.81      3.81 o
  11   5   8      130.59      141.33     11.15 o
  12   5   8        6.29       10.81      6.86 o
  13   5   8       45.34       57.30     10.33 o
  14   5   8        1.43       -5.75      5.75 o
  15   5   8        8.54       -1.67      8.54 o
 -14   6   8        6.90       10.27      4.60 o
 -13   6   8        0.87        3.53      4.14 o
 -12   6   8       21.17       25.31      4.74 o
 -11   6   8        2.01       -0.59      3.63 o
 -10   6   8      176.89      186.66      8.55 o
  -9   6   8        7.34        9.68      3.93 o
  -8   6   8       28.91       25.88      3.63 o
  -7   6   8       34.13       29.55      4.79 o
  -6   6   8      334.94      323.99      8.90 o
  -5   6   8        6.53        6.56      2.74 o
  -4   6   8       12.71       10.29      2.94 o
  -3   6   8        5.63        0.25      2.40 o
  -2   6   8      173.69      159.51      7.93 o
  -1   6   8      510.28      463.72     10.94 o
   0   6   8       55.03       53.29      3.71 o
   1   6   8       16.65        8.98      2.68 o
   2   6   8       73.23       91.34      5.74 o
   3   6   8       41.83       33.07      4.52 o
   4   6   8      141.63      136.62      7.03 o
   5   6   8        9.19        2.16      3.78 o
   6   6   8      106.41      107.72      6.70 o
   7   6   8        9.79        9.65      4.51 o
   8   6   8      101.93      100.18      7.89 o
   9   6   8        3.82       -2.41      4.15 o
  10   6   8        8.27        9.50      5.60 o
  11   6   8        0.30       -2.09      6.38 o
  12   6   8       62.00       70.19     10.80 o
  13   6   8        1.05        6.75      7.02 o
 -12   7   8       17.56       12.23      5.07 o
 -11   7   8       89.12      109.02      9.63 o
 -10   7   8        0.76       -2.15      4.08 o
  -9   7   8       27.12       34.19      5.28 o
  -8   7   8       11.46       11.76      6.92 o
  -7   7   8       82.35       85.36      6.43 o
  -6   7   8       97.53      107.45      6.99 o
  -5   7   8       39.36       43.21      5.18 o
  -4   7   8        1.74        4.04      2.95 o
  -3   7   8       46.74       45.80      4.21 o
  -2   7   8      106.36      119.46      7.01 o
  -1   7   8      186.12      195.71      7.49 o
   0   7   8        6.26        1.46      5.42 o
   1   7   8        0.78        3.87      4.36 o
   2   7   8       34.94       30.77      4.85 o
   3   7   8      132.28      119.37      7.15 o
   4   7   8       42.96       40.09      5.31 o
   5   7   8       49.43       54.88      5.96 o
   6   7   8        0.10       -3.51      4.06 o
   7   7   8      161.12      150.08      8.44 o
   8   7   8        1.11       -0.38      4.80 o
   9   7   8        5.98        3.00      5.43 o
  10   7   8        0.14       -4.77      6.77 o
  11   7   8       94.14       90.72     11.08 o
  -9   8   8        3.53        6.02      4.88 o
  -8   8   8        1.59        0.54      4.42 o
  -7   8   8       39.63       48.95      6.04 o
  -6   8   8      122.79      135.45      8.33 o
  -5   8   8       17.93       18.10      8.02 o
  -4   8   8       51.70       56.64      8.71 o
  -3   8   8       37.67       42.59      8.21 o
  -2   8   8      215.88      248.76     14.61 o
  -1   8   8        1.00        3.29      6.36 o
   0   8   8        2.67        3.66      7.81 o
   1   8   8       38.27       45.47      8.68 o
   2   8   8      265.53      229.96     14.47 o
   3   8   8       16.66       27.02      6.45 o
   4   8   8       31.64       20.77      6.19 o
   5   8   8        0.00       -1.93      5.18 o
   6   8   8       67.91       70.50      6.93 o
   7   8   8       50.40       58.63      8.00 o
   8   8   8        9.40        4.93      6.15 o
  -3   9   8      118.72      148.65     12.90 o
  -2   9   8       67.80       72.56     10.35 o
  -1   9   8       66.35       81.25     10.58 o
   0   9   8        2.00       -0.81      6.95 o
   1   9   8       17.48       18.83      8.05 o
   2   9   8      127.57      130.57     12.96 o
 -19   0   9       13.84       20.43      8.29 o
 -17   0   9       90.28      110.94      6.09 o
 -15   0   9        9.62       10.90      2.71 o
 -13   0   9       81.37       75.18      9.40 o
 -11   0   9        9.22        9.86      4.28 o
  -9   0   9      227.08      229.88     10.02 o
  -7   0   9       53.20       57.90      3.46 o
  -5   0   9      515.49      376.97      9.54 o
  -3   0   9      736.23      881.52     14.23 o
  -1   0   9      688.22      628.79     14.97 o
   1   0   9       34.58       27.92      2.41 o
   3   0   9      538.11      483.94     14.22 o
   5   0   9     1305.04     1145.78     29.81 o
   7   0   9       91.45      127.26      7.97 o
   9   0   9      197.96      193.24     21.13 o
  11   0   9        5.84        7.19      8.03 o
  13   0   9        2.34        0.36      5.30 o
  15   0   9       15.46       17.80      9.12 o
  17   0   9        2.40        1.06      8.96 o
 -19   1   9       16.99       24.41      8.85 o
 -18   1   9       24.59       34.89      4.72 o
 -17   1   9        4.68        6.99      3.56 o
 -16   1   9       31.33       22.48      3.13 o
 -15   1   9       31.52       38.70      6.86 o
 -14   1   9       18.19       25.30      4.00 o
 -13   1   9       17.38       13.73      2.98 o
 -12   1   9       26.85       20.98      2.71 o
 -11   1   9      402.08      377.70      7.78 o
 -10   1   9      965.84      954.49     14.51 o
  -9   1   9       21.56       23.77      2.04 o
  -8   1   9       66.17       76.87      2.17 o
  -7   1   9      113.27      105.61      3.11 o
  -6   1   9      182.17      180.90      3.47 o
  -5   1   9      178.82      228.56      4.04 o
  -4   1   9       57.79       56.40      1.85 o
  -3   1   9      172.86      207.03      4.52 o
  -2   1   9        0.93       10.40      1.35 o
  -1   1   9       27.23       30.67      3.10 o
   0   1   9      529.16      548.60      7.82 o
   1   1   9      112.17      136.81      3.54 o
   2   1   9      514.99      557.02     10.25 o
   3   1   9      875.10      868.13     15.52 o
   4   1   9     1748.23     1870.67     29.78 o
   5   1   9     1401.04     1385.83     23.36 o
   6   1   9      262.23      291.66      8.20 o
   7   1   9       37.79       38.87      3.81 o
   8   1   9      444.31      443.78     10.86 o
   9   1   9       18.18       11.62      3.40 o
  10   1   9       11.28       11.73      3.39 o
  11   1   9        0.38       -2.89      2.89 o
  12   1   9       43.54       59.35      6.96 o
  13   1   9       59.88       59.74      5.46 o
  14   1   9       30.03       31.78      6.95 o
  15   1   9       15.58       16.28     13.46 o
  16   1   9       28.35       34.73      7.69 o
  17   1   9        5.36        5.80      6.70 o
 -18   2   9        0.59        7.14      4.48 o
 -17   2   9        6.27        3.20      2.74 o
 -16   2   9        0.20        1.89      2.57 o
 -15   2   9       69.49       66.06      4.10 o
 -14   2   9        0.22       -0.68      2.77 o
 -13   2   9        3.21        9.21      3.19 o
 -12   2   9       46.51       42.54      5.83 o
 -11   2   9      164.90      137.29      3.96 o
 -10   2   9      332.70      324.79      5.87 o
  -9   2   9     2988.10     2893.52     32.11 o
  -8   2   9        3.69        3.32      1.53 o
  -7   2   9      127.81      135.01      3.43 o
  -6   2   9      132.65      127.83      3.35 o
  -5   2   9     1323.37     1292.68     14.91 o
  -4   2   9       12.51       23.89      1.54 o
  -3   2   9       35.46       43.11      2.79 o
  -2   2   9      147.88      136.77      3.18 o
  -1   2   9       14.95       12.30      1.55 o
   0   2   9       42.61       38.41      2.10 o
   1   2   9       25.79       28.62      3.02 o
   2   2   9       15.99       12.51      2.09 o
   3   2   9       70.63       75.62      3.29 o
   4   2   9      175.10      187.10      4.56 o
   5   2   9     1491.25     1475.82     21.48 o
   6   2   9       47.01       57.61      4.21 o
   7   2   9      204.92      223.12      7.44 o
   8   2   9       23.46       22.73      3.70 o
   9   2   9        9.07       11.78      3.39 o
  10   2   9       48.86       38.43      4.41 o
  11   2   9       22.13       20.89      4.11 o
  12   2   9       31.26       32.14      4.55 o
  13   2   9       27.41       28.33      5.42 o
  14   2   9        4.41       -2.91      5.32 o
  15   2   9        0.79        4.08      5.93 o
  16   2   9      171.68      152.55     11.68 o
  17   2   9       43.88       52.14      8.85 o
 -18   3   9       18.85       18.04      5.23 o
 -17   3   9       51.09       52.65      6.27 o
 -16   3   9        0.10       -3.12      4.59 o
 -15   3   9        1.11        0.01      3.83 o
 -14   3   9      163.58      170.25     13.63 o
 -13   3   9        3.95        2.14      2.41 o
 -12   3   9       76.18       72.92      4.03 o
 -11   3   9       49.32       40.21      3.27 o
 -10   3   9      724.86      692.78     13.75 o
  -9   3   9       85.38       75.80      4.86 o
  -8   3   9      188.42      174.78      4.97 o
  -7   3   9      166.92      160.46      4.06 o
  -6   3   9      550.81      547.12      7.11 o
  -5   3   9     1281.76     1322.82     14.53 o
  -4   3   9      405.98      434.64      6.53 o
  -3   3   9      197.84      209.67      4.27 o
  -2   3   9       53.00       59.10      2.27 o
  -1   3   9      431.70      432.39      6.56 o
   0   3   9     1521.96     1469.88     19.47 o
   1   3   9       39.22       47.88      6.02 o
   2   3   9     1034.76     1171.43     17.85 o
   3   3   9      151.05      143.12      4.07 o
   4   3   9       44.59       52.18      4.01 o
   5   3   9       65.37       60.80      2.77 o
   6   3   9      357.45      397.91      8.67 o
   7   3   9      131.31      145.71      8.89 o
   8   3   9      578.48      583.13     17.13 o
   9   3   9      881.11      827.07     17.40 o
  10   3   9      512.41      501.01     13.71 o
  11   3   9       76.20       77.72      5.69 o
  12   3   9      135.81      157.50      7.78 o
  13   3   9       50.96       46.32      8.17 o
  14   3   9        1.29        3.90      6.08 o
  15   3   9        0.00       -5.34      5.34 o
  16   3   9       35.74       29.68     10.69 o
  17   3   9        0.05       -5.42      6.75 o
 -17   4   9        0.61       -1.99      5.01 o
 -16   4   9        3.20        4.77      8.65 o
 -15   4   9        0.07        1.26      3.33 o
 -14   4   9        0.05        1.03      2.74 o
 -13   4   9        0.25        0.07      2.74 o
 -12   4   9        8.36        7.13      3.39 o
 -11   4   9       11.32        6.23      2.82 o
 -10   4   9        0.95       -3.73      3.73 o
  -9   4   9      387.26      384.52     10.02 o
  -8   4   9      278.36      275.39      7.72 o
  -7   4   9      587.14      529.16     11.30 o
  -6   4   9     2793.81     2652.08     40.00 o
  -5   4   9      718.93      673.77     10.63 o
  -4   4   9      444.17      393.42      8.20 o
  -3   4   9        0.80       -1.08      1.49 o
  -2   4   9       65.88       76.56      3.09 o
  -1   4   9       78.02       57.65      2.94 o
   0   4   9      169.28      159.65      4.41 o
   1   4   9      372.18      369.36      8.07 o
   2   4   9       29.55       30.43      2.94 o
   3   4   9       37.18       39.09      3.60 o
   4   4   9      240.54      237.88      6.40 o
   5   4   9      222.44      220.15      6.20 o
   6   4   9       62.01       63.13      4.81 o
   7   4   9       45.52       54.88      4.77 o
   8   4   9      827.64      813.82     17.46 o
   9   4   9       20.27       28.42      4.58 o
  10   4   9        1.79       -3.45      3.45 o
  11   4   9      178.54      176.59      8.40 o
  12   4   9       57.72       51.76      7.71 o
  13   4   9       64.42       63.94      8.67 o
  14   4   9       15.98       13.10      7.18 o
  15   4   9       69.69       91.66     10.44 o
  16   4   9       21.58       20.93      8.27 o
 -16   5   9        0.27        0.62      3.91 o
 -15   5   9        2.56        4.54      4.07 o
 -14   5   9       15.99       12.23      4.03 o
 -13   5   9       23.18       25.62      4.43 o
 -12   5   9        5.21       13.98      3.99 o
 -11   5   9       24.47       31.12      3.77 o
 -10   5   9        9.58       11.64      3.26 o
  -9   5   9      128.94      115.64      5.47 o
  -8   5   9       31.02       25.47      3.45 o
  -7   5   9       11.06        3.09      2.79 o
  -6   5   9       14.48        7.36      2.76 o
  -5   5   9        4.26        0.26      3.17 o
  -4   5   9       47.22       50.90      5.00 o
  -3   5   9      150.76      145.65      5.60 o
  -2   5   9       65.40       62.51      3.76 o
  -1   5   9      234.43      252.75      6.73 o
   0   5   9      166.16      154.21      5.38 o
   1   5   9       58.95       51.20      3.47 o
   2   5   9      925.53      968.49     19.29 o
   3   5   9      743.15      679.36     14.99 o
   4   5   9        0.17       -2.79      2.90 o
   5   5   9       11.63        7.47      3.49 o
   6   5   9       14.70       15.36      3.81 o
   7   5   9      118.21      122.77      6.82 o
   8   5   9       24.62       21.73      4.41 o
   9   5   9       51.63       55.31      5.57 o
  10   5   9      130.34      164.64      8.23 o
  11   5   9       16.86       17.72      5.76 o
  12   5   9        6.99       14.59      7.19 o
  13   5   9       92.57       82.54     10.15 o
  14   5   9       25.86       27.44      8.27 o
 -14   6   9       12.13       17.51      4.75 o
 -13   6   9       31.86       45.13      5.52 o
 -12   6   9       17.19       21.05      5.79 o
 -11   6   9       31.74       22.23      4.60 o
 -10   6   9        0.01        3.14      4.75 o
  -9   6   9       46.49       41.59      4.99 o
  -8   6   9       54.49       58.86      4.48 o
  -7   6   9       85.57       93.42      5.22 o
  -6   6   9        7.08        2.32      3.15 o
  -5   6   9      120.38       96.28      5.13 o
  -4   6   9       45.72       48.24      4.06 o
  -3   6   9       88.54       94.48      5.09 o
  -2   6   9        6.84        9.57      4.02 o
  -1   6   9       28.17       21.37      3.43 o
   0   6   9       32.79       43.00      4.38 o
   1   6   9      368.14      376.98     12.06 o
   2   6   9        0.11       -3.07      3.07 o
   3   6   9        5.17        6.48      3.76 o
   4   6   9       41.53       46.39      5.12 o
   5   6   9      345.93      357.97     11.27 o
   6   6   9        2.64       -2.98      3.60 o
   7   6   9       44.19       45.90      5.62 o
   8   6   9      106.91      113.26      7.43 o
   9   6   9      102.69      120.12      7.81 o
  10   6   9        1.39       -2.45      6.11 o
  11   6   9      124.61      151.96     12.50 o
  12   6   9      119.95      134.11     12.17 o
  13   6   9       12.60        9.86      7.59 o
 -12   7   9       47.90       58.64      6.48 o
 -11   7   9        9.13       11.39      5.50 o
 -10   7   9        4.97        3.60      4.31 o
  -9   7   9        4.16       -1.78      3.99 o
  -8   7   9      113.04      132.44      7.71 o
  -7   7   9        7.16        9.13      4.05 o
  -6   7   9      108.43      104.16      6.86 o
  -5   7   9      229.85      228.84      8.07 o
  -4   7   9       79.65       79.49      5.15 o
  -3   7   9        0.55        1.50      3.03 o
  -2   7   9      139.13      141.74      7.48 o
  -1   7   9        3.93       10.46      6.11 o
   0   7   9      245.72      233.28     13.34 o
   1   7   9       11.72       19.81      5.52 o
   2   7   9      105.78      125.31      8.53 o
   3   7   9        0.16       -3.62      3.62 o
   4   7   9       16.02       19.82      4.80 o
   5   7   9        0.05       -4.25      4.25 o
   6   7   9      221.04      246.22     11.60 o
   7   7   9       65.36       69.42      8.81 o
   8   7   9      135.79      141.14      8.61 o
   9   7   9       63.44       54.24      7.90 o
  10   7   9       65.37       59.81      9.62 o
  11   7   9       66.91       86.05     21.92 o
  -8   8   9       19.97       22.19      5.40 o
  -7   8   9       43.65       56.89      6.27 o
  -6   8   9        2.40       -1.01      4.36 o
  -5   8   9       28.73       24.90      5.23 o
  -4   8   9        5.95       -2.01      6.12 o
  -3   8   9      149.65      168.32     18.14 o
  -2   8   9       44.90       45.19      8.42 o
  -1   8   9       12.85        8.56     11.73 o
   0   8   9       15.57        9.26      6.67 o
   1   8   9       81.36       84.76      9.95 o
   2   8   9        2.15        9.09      7.00 o
   3   8   9        2.07        7.01      7.00 o
   4   8   9       55.35       65.04      7.80 o
   5   8   9       67.61       72.88      8.37 o
   6   8   9       10.99       17.22      6.58 o
   7   8   9       19.74       10.01      8.10 o
 -18   0  10        4.74       16.51      8.29 o
 -16   0  10      139.20      131.78     12.43 o
 -14   0  10        2.39        2.02      6.05 o
 -12   0  10       25.89       21.09      5.79 o
 -10   0  10      423.98      440.97     14.92 o
  -8   0  10       32.71       34.97      3.34 o
  -6   0  10       11.20        2.48      1.59 o
  -4   0  10      504.62      477.23      8.56 o
  -2   0  10      608.17      554.75     14.97 o
   0   0  10       49.74       52.27      3.19 o
   2   0  10     1443.45     1406.04     40.83 o
   4   0  10      277.05      301.40     11.06 o
   6   0  10     1204.69     1082.81     27.55 o
   8   0  10      481.91      454.52     18.95 o
  10   0  10      427.04      406.58     15.42 o
  12   0  10      562.42      536.62     19.24 o
  14   0  10       74.55       72.44     11.92 o
  16   0  10      187.41      208.81     19.76 o
 -18   1  10        3.75       12.15      7.78 o
 -17   1  10        0.96        3.58      7.22 o
 -16   1  10        3.02        6.09      2.90 o
 -15   1  10       17.52       20.46      3.21 o
 -14   1  10       93.39       74.30      4.66 o
 -13   1  10        0.63       -0.67      7.89 o
 -12   1  10        0.01        1.04      1.62 o
 -11   1  10       16.88       18.45      2.64 o
 -10   1  10      162.35      169.99      4.45 o
  -9   1  10      286.47      273.60      5.87 o
  -8   1  10       42.96       40.28      1.76 o
  -7   1  10     1371.16     1386.13     16.30 o
  -6   1  10       33.09       27.23      1.66 o
  -5   1  10      571.70      639.41     10.11 o
  -4   1  10        8.07       10.85      1.16 o
  -3   1  10      286.92      295.61      4.59 o
  -2   1  10      443.64      495.14      7.24 o
  -1   1  10       88.40      110.78      2.93 o
   0   1  10      664.21      716.07      9.17 o
   1   1  10      557.83      502.27      7.65 o
   2   1  10      715.47      807.58     11.94 o
   3   1  10     1017.07      916.21     14.56 o
   4   1  10        9.57        9.17      2.58 o
   5   1  10     1629.25     1622.15     26.93 o
   6   1  10      140.21      132.67      5.93 o
   7   1  10     1100.63     1007.12     18.94 o
   8   1  10        0.94       -2.67      2.67 o
   9   1  10       99.41       97.49      7.66 o
  10   1  10       16.57       16.03      3.75 o
  11   1  10      302.95      302.32      9.62 o
  12   1  10       13.06       20.66      4.23 o
  13   1  10       35.76       36.43      4.94 o
  14   1  10        1.98       -3.37      5.46 o
  15   1  10      253.52      243.33     26.90 o
  16   1  10       43.59       46.72     10.44 o
  17   1  10       74.89       86.36     10.36 o
 -18   2  10        9.02        8.15      4.87 o
 -17   2  10        6.20        9.88      3.94 o
 -16   2  10        4.98        3.20      3.73 o
 -15   2  10       90.71       83.38      6.15 o
 -14   2  10       64.51       55.24      4.42 o
 -13   2  10      175.22      153.92      4.97 o
 -12   2  10      599.10      541.02     10.58 o
 -11   2  10      190.54      198.18      4.73 o
 -10   2  10      520.85      446.67      7.94 o
  -9   2  10      553.89      550.49      8.11 o
  -8   2  10       59.64       70.54      2.73 o
  -7   2  10      455.12      434.55      6.78 o
  -6   2  10      679.29      706.41      8.82 o
  -5   2  10       94.30       79.30      2.94 o
  -4   2  10        6.54       10.14      1.34 o
  -3   2  10      139.51      136.43      3.53 o
  -2   2  10      421.11      422.22      6.77 o
  -1   2  10       32.94       38.05      2.31 o
   0   2  10        0.25        0.16      1.55 o
   1   2  10      252.91      263.34      5.75 o
   2   2  10     1591.99     1589.13     22.86 o
   3   2  10      206.89      243.07      6.33 o
   4   2  10      530.86      532.98     10.19 o
   5   2  10        0.32       -0.16      2.17 o
   6   2  10      386.59      352.92      9.49 o
   7   2  10       58.36       45.91      5.63 o
   8   2  10      715.50      672.52     14.71 o
   9   2  10       68.64       75.55      5.23 o
  10   2  10       41.92       29.05      4.20 o
  11   2  10        7.32        2.13      3.73 o
  12   2  10       66.82       85.64      6.06 o
  13   2  10       18.96       16.68      4.48 o
  14   2  10      238.44      237.38     13.54 o
  15   2  10        1.24       -0.70     10.19 o
  16   2  10       18.56        4.79      6.55 o
  17   2  10        0.83        1.71     11.98 o
 -17   3  10       13.84       11.83      6.55 o
 -16   3  10       20.57       21.21      3.46 o
 -15   3  10       61.24       60.31      4.32 o
 -14   3  10       21.17       19.35      3.04 o
 -13   3  10       66.08       73.42      4.08 o
 -12   3  10        2.15        3.36      2.39 o
 -11   3  10       22.95       20.99      2.88 o
 -10   3  10        0.23       -0.70      2.23 o
  -9   3  10        5.60        5.39      2.55 o
  -8   3  10      541.39      553.11     11.23 o
  -7   3  10       62.70       63.71      3.15 o
  -6   3  10       75.60       71.40      2.56 o
  -5   3  10     3305.93     3242.57     31.71 o
  -4   3  10      159.25      172.03      5.42 o
  -3   3  10     2346.68     2307.46     24.81 o
  -2   3  10      157.95      168.65      3.80 o
  -1   3  10     1000.29     1050.29     14.34 o
   0   3  10       91.43       80.44      3.46 o
   1   3  10        0.76       -0.06      2.07 o
   2   3  10        7.68       12.67      2.42 o
   3   3  10      438.82      429.84     11.25 o
   4   3  10       12.66       14.98      2.30 o
   5   3  10       13.60        9.40      2.48 o
   6   3  10       62.47       53.63      4.83 o
   7   3  10       81.16       85.09      4.36 o
   8   3  10      216.72      226.61      6.85 o
   9   3  10       95.28       89.08      5.82 o
  10   3  10      219.86      249.35      9.32 o
  11   3  10       70.21       75.48      6.09 o
  12   3  10      421.81      406.38     13.78 o
  13   3  10       11.09        6.26      6.09 o
  14   3  10       29.32       16.80      6.89 o
  15   3  10        6.30        5.21      7.05 o
  16   3  10        3.37       -6.39      6.39 o
 -16   4  10        0.03       -1.74      3.28 o
 -15   4  10       19.66       16.00      3.75 o
 -14   4  10        0.03        0.45      2.86 o
 -13   4  10        1.31       -2.26      2.65 o
 -12   4  10       24.96       17.97      3.30 o
 -11   4  10       57.37       62.26      4.17 o
 -10   4  10        1.18       -1.23      2.48 o
  -9   4  10      537.41      505.78     11.24 o
  -8   4  10      122.53      103.03      4.96 o
  -7   4  10        1.10       -1.71      2.47 o
  -6   4  10      262.96      245.58      8.51 o
  -5   4  10       59.50       62.38      4.07 o
  -4   4  10      430.87      388.64      7.61 o
  -3   4  10        0.05       -1.74      1.74 o
  -2   4  10       11.76        8.98      1.95 o
  -1   4  10       45.21       44.49      2.84 o
   0   4  10       32.59       32.82      3.04 o
   1   4  10      660.89      673.05     12.22 o
   2   4  10      903.63      889.95     17.73 o
   3   4  10        1.53        1.31      2.39 o
   4   4  10       97.86       91.81      4.37 o
   5   4  10       18.44       23.23      2.98 o
   6   4  10      188.70      184.10      6.08 o
   7   4  10      104.61      116.70      6.32 o
   8   4  10        0.02       -3.35      3.35 o
   9   4  10       30.48       51.10      5.30 o
  10   4  10       42.93       42.09      5.29 o
  11   4  10      137.95      133.51      7.66 o
  12   4  10      204.71      204.25     10.93 o
  13   4  10      137.41      145.20     11.93 o
  14   4  10      108.34      102.00     13.04 o
  15   4  10        8.66        9.63      7.36 o
 -15   5  10        1.11       -2.02      3.85 o
 -14   5  10       48.61       43.69      5.14 o
 -13   5  10       34.34       59.94      5.41 o
 -12   5  10       44.59       53.56      4.48 o
 -11   5  10       34.31       37.99      4.08 o
 -10   5  10       10.32        9.82      3.25 o
  -9   5  10       21.21       22.15      3.92 o
  -8   5  10      154.97      149.54      6.74 o
  -7   5  10        0.15       -2.43      3.91 o
  -6   5  10        1.70        0.62      2.63 o
  -5   5  10       49.81       43.81      3.79 o
  -4   5  10       11.13        8.82      2.88 o
  -3   5  10      435.88      380.87      9.43 o
  -2   5  10       32.96       33.99      3.59 o
  -1   5  10      189.15      194.47      5.99 o
   0   5  10       38.37       39.83      3.41 o
   1   5  10      101.28       97.28      5.49 o
   2   5  10      856.46      783.33     16.58 o
   3   5  10       18.41       10.07      3.79 o
   4   5  10       75.46       75.90      7.94 o
   5   5  10        0.47        1.71      3.44 o
   6   5  10      170.29      169.43      7.73 o
   7   5  10      166.91      155.15      7.63 o
   8   5  10       35.40       34.21      4.92 o
   9   5  10        4.70       10.63      4.44 o
  10   5  10        0.06       -1.66      4.11 o
  11   5  10       70.55       90.10     10.51 o
  12   5  10        6.40        4.81      7.31 o
  13   5  10       53.52       65.56     14.42 o
  14   5  10        0.08        2.71      7.17 o
 -13   6  10       20.64       23.21      7.98 o
 -12   6  10       18.47       33.71      5.23 o
 -11   6  10       33.80       22.02      4.60 o
 -10   6  10        0.01        0.72      3.84 o
  -9   6  10        4.44        4.03      3.78 o
  -8   6  10       38.73       34.87      4.81 o
  -7   6  10       10.09       11.63      3.32 o
  -6   6  10        0.08        0.60      2.77 o
  -5   6  10       15.34       13.89      3.40 o
  -4   6  10      290.20      283.44      9.65 o
  -3   6  10        0.31        0.05      2.82 o
  -2   6  10       29.80       21.89      4.10 o
  -1   6  10        2.94       -1.95      2.81 o
   0   6  10      156.79      152.40      6.72 o
   1   6  10        3.37        3.74      4.31 o
   2   6  10       89.62       98.86      6.26 o
   3   6  10        6.67       14.07      4.43 o
   4   6  10        2.00       -0.82      3.65 o
   5   6  10       40.00       37.16      5.16 o
   6   6  10        0.05       -3.65      3.65 o
   7   6  10        0.04        2.26      4.32 o
   8   6  10        5.53        5.79      4.45 o
   9   6  10       21.75       16.13      5.42 o
  10   6  10       12.54       10.47      6.04 o
  11   6  10       11.40       18.39      8.23 o
  12   6  10        2.62        1.84      7.38 o
 -11   7  10       22.74       22.31      5.33 o
 -10   7  10        2.67        1.44      4.32 o
  -9   7  10       54.85       63.85      6.93 o
  -8   7  10       27.31       30.24      5.06 o
  -7   7  10       41.54       39.24      6.81 o
  -6   7  10        7.09        6.58      4.01 o
  -5   7  10        1.19       -1.20      3.06 o
  -4   7  10        2.81       -2.35      3.04 o
  -3   7  10      285.55      287.97      9.18 o
  -2   7  10        2.62        2.84      3.99 o
  -1   7  10       46.06       61.09      8.24 o
   0   7  10        0.03       -0.36      6.01 o
   1   7  10       30.39       22.35      7.02 o
   2   7  10       18.86       30.75      5.89 o
   3   7  10       14.90       17.51      5.75 o
   4   7  10       19.94       29.52     11.65 o
   5   7  10      171.58      174.02     11.87 o
   6   7  10       49.68       50.28      6.21 o
   7   7  10        1.39        2.41      4.79 o
   8   7  10       13.69       12.22      5.44 o
   9   7  10        3.68       -0.28      5.77 o
  10   7  10        0.88        9.48      7.63 o
  -8   8  10       45.58       57.93      6.53 o
  -7   8  10        0.17       -4.16      4.31 o
  -6   8  10        0.90       -3.66      4.42 o
  -5   8  10       33.19       40.32      8.21 o
  -4   8  10       83.78       76.00      9.46 o
  -3   8  10       33.42       21.17     13.52 o
  -2   8  10        0.72       -6.08      6.83 o
  -1   8  10        0.02        2.97      6.29 o
   0   8  10        6.73       -3.80      6.25 o
   1   8  10       79.56       98.89     10.55 o
   2   8  10        4.43        5.09      9.99 o
   3   8  10       11.76       12.23      7.14 o
   4   8  10        2.97       -0.50      7.22 o
   5   8  10       20.52       34.97      8.79 o
   6   8  10        9.48        4.79      6.07 o
 -17   0  11       43.09       63.93     10.80 o
 -15   0  11        0.03       -5.60      5.60 o
 -13   0  11      148.50      158.02     11.59 o
 -11   0  11        0.53        0.00      6.55 o
  -9   0  11       34.76       29.33      7.78 o
  -7   0  11      426.14      442.69     15.61 o
  -5   0  11      180.63      182.73      6.60 o
  -3   0  11        3.20       -0.44      1.47 o
  -1   0  11      777.72      860.90     22.41 o
   1   0  11       86.75       87.24      4.46 o
   3   0  11      140.35      130.08      7.32 o
   5   0  11       28.62       38.24      7.05 o
   7   0  11       23.73       32.95      6.77 o
   9   0  11      813.92      700.66     21.67 o
  11   0  11       86.58       76.07      7.88 o
  13   0  11       19.11       16.98      6.49 o
  15   0  11       65.03       71.94     13.32 o
  17   0  11        6.98       12.88     10.47 o
 -18   1  11       31.86       32.58      9.57 o
 -17   1  11        0.08       -4.53      6.72 o
 -16   1  11        2.99        4.37      7.33 o
 -15   1  11       77.11       85.20     10.69 o
 -14   1  11       16.61       14.70      5.44 o
 -13   1  11       11.66       14.70      5.40 o
 -12   1  11      360.78      361.11     11.85 o
 -11   1  11        3.99        5.39      2.12 o
 -10   1  11       37.51       42.85      2.48 o
  -9   1  11        3.07        3.19      1.74 o
  -8   1  11       14.17        9.01      1.78 o
  -7   1  11       28.93       43.47      2.02 o
  -6   1  11       52.03       54.39      2.32 o
  -5   1  11      107.99      113.75      3.37 o
  -4   1  11       78.68       82.50      2.39 o
  -3   1  11       55.37       46.20      1.96 o
  -2   1  11      124.62      138.08      3.54 o
  -1   1  11      305.86      391.25      6.03 o
   0   1  11      501.78      527.75      7.55 o
   1   1  11      374.81      347.34      6.94 o
   2   1  11       20.57       25.30      3.01 o
   3   1  11      235.32      232.63      6.19 o
   4   1  11       82.82       77.29      4.41 o
   5   1  11      287.93      283.79      8.33 o
   6   1  11      123.73      127.72      5.87 o
   7   1  11       21.15       19.43      3.54 o
   8   1  11       19.92       10.14      3.47 o
   9   1  11       51.36       54.15      4.82 o
  10   1  11        1.61       -1.86      3.12 o
  11   1  11       37.61       32.80      4.57 o
  12   1  11        5.03        5.22      3.83 o
  13   1  11        0.00       -3.81      3.81 o
  14   1  11       67.93       71.59     14.30 o
  15   1  11       55.04       62.51     10.41 o
  16   1  11       13.87        4.95      6.79 o
 -17   2  11       10.71        1.96      6.61 o
 -16   2  11        1.46        0.00      3.33 o
 -15   2  11        2.25       -0.08      3.16 o
 -14   2  11       17.40       22.19      3.53 o
 -13   2  11       28.91       27.30      5.05 o
 -12   2  11        0.25        5.42      2.96 o
 -11   2  11      189.65      191.31      5.43 o
 -10   2  11       76.64       68.96      2.90 o
  -9   2  11      249.05      230.39      6.28 o
  -8   2  11      281.90      253.40      5.34 o
  -7   2  11      643.69      592.36      8.65 o
  -6   2  11       63.87       52.18      2.49 o
  -5   2  11       10.88       10.97      1.58 o
  -4   2  11       16.70       18.84      1.57 o
  -3   2  11      339.47      317.51      5.75 o
  -2   2  11      324.29      325.69      7.50 o
  -1   2  11       14.76       12.81      1.74 o
   0   2  11      753.39      763.01     10.86 o
   1   2  11      189.52      211.52      5.34 o
   2   2  11     1213.39     1202.11     18.43 o
   3   2  11      913.30      898.37     14.89 o
   4   2  11      184.08      188.95      5.88 o
   5   2  11      303.90      290.35      7.40 o
   6   2  11       58.92       54.80      3.73 o
   7   2  11        0.00        1.83      3.10 o
   8   2  11       17.21       22.37      3.91 o
   9   2  11       11.28        5.60      3.50 o
  10   2  11        8.56        5.37      3.51 o
  11   2  11        0.06       -3.35      3.35 o
  12   2  11       31.98       27.48      4.80 o
  13   2  11       14.55       18.34      5.53 o
  14   2  11      263.58      260.01     15.08 o
  15   2  11        1.41        5.64      8.26 o
  16   2  11        6.63       23.81      7.81 o
 -17   3  11       12.72       11.70      4.95 o
 -16   3  11       58.03       62.77      6.11 o
 -15   3  11        6.92        6.38      2.77 o
 -14   3  11       43.27       48.70      3.66 o
 -13   3  11       37.05       33.85      3.27 o
 -12   3  11       11.64       10.53      3.20 o
 -11   3  11      126.10      127.77      5.14 o
 -10   3  11        7.71        8.43      2.66 o
  -9   3  11        1.41        0.08      2.75 o
  -8   3  11     1181.32     1125.89     17.59 o
  -7   3  11       39.75       50.24      3.49 o
  -6   3  11     1255.33     1260.63     19.13 o
  -5   3  11      282.30      271.10      6.94 o
  -4   3  11       40.99       48.16      2.98 o
  -3   3  11     1609.42     1574.96     18.02 o
  -2   3  11     1239.32     1229.74     14.80 o
  -1   3  11       51.56       63.02      3.01 o
   0   3  11      139.87      135.92      4.53 o
   1   3  11      851.39      861.39     14.37 o
   2   3  11        0.86        0.57      2.15 o
   3   3  11       36.75       31.94      3.23 o
   4   3  11      133.18      130.18      5.07 o
   5   3  11       48.56       51.85      3.75 o
   6   3  11       19.21        8.81      2.84 o
   7   3  11      335.38      323.40      8.37 o
   8   3  11      209.43      206.93      6.86 o
   9   3  11        2.36        7.16      3.99 o
  10   3  11       24.49       40.83      4.99 o
  11   3  11        1.62        4.45      4.44 o
  12   3  11       10.79       19.87      4.89 o
  13   3  11       45.24       56.95      8.69 o
  14   3  11        2.11       -2.86      5.84 o
  15   3  11        7.53        4.47      7.08 o
 -16   4  11       13.47       13.90      3.93 o
 -15   4  11        1.66        1.12      3.14 o
 -14   4  11        0.99        4.42      2.99 o
 -13   4  11        8.16        9.24      3.06 o
 -12   4  11       50.32       51.98      4.17 o
 -11   4  11       40.59       41.65      3.94 o
 -10   4  11       82.30       81.52      4.60 o
  -9   4  11        1.32        4.01      2.68 o
  -8   4  11       65.40       57.65      4.15 o
  -7   4  11      152.55      134.03      5.67 o
  -6   4  11      217.97      205.41      6.87 o
  -5   4  11      400.23      383.98      8.57 o
  -4   4  11      226.57      227.44      6.46 o
  -3   4  11      230.25      220.06      5.76 o
  -2   4  11        7.59       -0.34      2.58 o
  -1   4  11      240.62      257.86      6.07 o
   0   4  11      143.64      133.62      6.83 o
   1   4  11       50.83       50.09      3.69 o
   2   4  11      144.60      145.97      5.52 o
   3   4  11      173.61      176.48      7.19 o
   4   4  11        0.00       -1.27      2.39 o
   5   4  11      206.83      227.03      7.21 o
   6   4  11      282.21      267.68      7.66 o
   7   4  11       93.75      110.52     12.39 o
   8   4  11       90.84      104.81      6.47 o
   9   4  11      284.83      285.22     10.14 o
  10   4  11        3.09        6.43      4.36 o
  11   4  11      370.69      358.62     12.06 o
  12   4  11       38.94       48.49      7.24 o
  13   4  11        2.59       10.19      6.96 o
  14   4  11       11.98        9.92      7.24 o
 -15   5  11        0.43        0.32      3.79 o
 -14   5  11       18.75       21.03      4.62 o
 -13   5  11       41.57       54.28      5.35 o
 -12   5  11       25.04       24.49      3.94 o
 -11   5  11        1.91        5.48      3.19 o
 -10   5  11       39.75       40.05      5.32 o
  -9   5  11        0.03       -3.73      4.22 o
  -8   5  11        0.13       -2.66      2.66 o
  -7   5  11       42.23       48.42      4.22 o
  -6   5  11      369.89      362.17      9.54 o
  -5   5  11       92.15       98.34      5.16 o
  -4   5  11       49.48       58.89      4.26 o
  -3   5  11       65.88       63.61      4.49 o
  -2   5  11      550.11      523.25     11.82 o
  -1   5  11       95.76       95.30      6.21 o
   0   5  11      425.58      461.13     13.55 o
   1   5  11       33.86       28.70      3.48 o
   2   5  11       19.15        8.04      3.21 o
   3   5  11       72.03       62.39      5.83 o
   4   5  11      389.20      412.79     11.76 o
   5   5  11       21.07       15.67      5.02 o
   6   5  11        1.95        1.02      4.19 o
   7   5  11        0.10        5.33      4.11 o
   8   5  11      526.61      534.64     14.45 o
   9   5  11       26.63       29.91      5.47 o
  10   5  11       82.74       76.70      8.35 o
  11   5  11       30.35       37.86     10.42 o
  12   5  11       51.36       54.93      9.35 o
  13   5  11        9.58       -1.27      7.63 o
 -13   6  11       13.54       14.08      4.72 o
 -12   6  11        1.70        2.12      4.12 o
 -11   6  11        0.64       -1.28      3.99 o
 -10   6  11        0.00        4.00      3.96 o
  -9   6  11       31.14       45.87      5.92 o
  -8   6  11        0.66       -2.86      2.97 o
  -7   6  11       66.81       59.71      4.77 o
  -6   6  11       67.15       67.67      4.85 o
  -5   6  11      141.20      144.66      6.44 o
  -4   6  11       12.26       13.15      3.31 o
  -3   6  11        4.03        3.10      3.04 o
  -2   6  11      183.75      177.36      7.00 o
  -1   6  11      246.40      272.64      9.74 o
   0   6  11        7.69       14.75      5.91 o
   1   6  11        6.19        1.56      4.32 o
   2   6  11        0.65        0.37      4.41 o
   3   6  11       89.54      102.33      8.81 o
   4   6  11        4.18        0.07      3.79 o
   5   6  11      197.22      208.21      9.00 o
   6   6  11      138.12      130.31      7.65 o
   7   6  11       61.65       67.51      6.35 o
   8   6  11       15.86       14.80      5.14 o
   9   6  11      148.22      178.67      9.27 o
  10   6  11       44.66       55.75      7.62 o
  11   6  11       26.27       35.59      9.08 o
 -10   7  11       11.60        7.21      4.80 o
  -9   7  11        3.06       -0.51      4.24 o
  -8   7  11       26.57       27.01      5.19 o
  -7   7  11        0.01       -3.54      3.98 o
  -6   7  11      116.72      122.20      7.52 o
  -5   7  11        8.46       14.60      4.37 o
  -4   7  11       15.92       15.03      4.57 o
  -3   7  11       16.71       19.34      3.89 o
  -2   7  11      167.70      193.05     11.16 o
  -1   7  11        0.24       -2.48     10.94 o
   0   7  11      136.30      179.57     12.36 o
   1   7  11       56.25       72.21     15.00 o
   2   7  11       40.37       25.16     10.64 o
   3   7  11       24.23       25.50      7.76 o
   4   7  11       66.89       72.46      7.79 o
   5   7  11       17.32       25.21      6.45 o
   6   7  11       25.21       27.49      6.43 o
   7   7  11        2.29        3.16      5.80 o
   8   7  11       75.97       65.70      8.22 o
   9   7  11        0.09       -7.30      7.38 o
  -6   8  11        1.11       -2.99      6.29 o
  -5   8  11       45.16       55.73     11.45 o
  -4   8  11       11.05       19.10     11.67 o
  -3   8  11        5.24        0.74      6.35 o
  -2   8  11      111.13      144.48     12.03 o
  -1   8  11       40.48       59.37      6.88 o
   0   8  11       22.51       12.32      7.29 o
   1   8  11        8.17       -0.71      9.24 o
   2   8  11       12.46       19.70      8.14 o
   3   8  11       64.88       83.10     20.18 o
   4   8  11       16.75       31.50     13.58 o
   5   8  11        0.49       -6.63      6.63 o
 -12   0  12        7.81        9.80      7.33 o
 -10   0  12       12.49       16.23      7.56 o
  -8   0  12     1341.01     1303.47     23.74 o
  -6   0  12       16.60       13.45      4.40 o
  -4   0  12     1329.25     1338.56     24.01 o
  -2   0  12     1020.14     1121.70     18.66 o
   0   0  12      141.22      150.40      5.37 o
   2   0  12      123.75      137.21      6.24 o
   4   0  12      181.46      144.58      8.23 o
   6   0  12     1941.69     1847.96     43.76 o
   8   0  12     1611.27     1539.42     38.59 o
  10   0  12      213.57      220.78     12.57 o
  12   0  12      132.15      135.03     10.84 o
  14   0  12      124.22      135.87     16.51 o
  16   0  12        2.31       -0.78     10.13 o
 -17   1  12        1.11        2.80      7.05 o
 -16   1  12       36.31       56.37     10.19 o
 -15   1  12        5.27        3.08      6.61 o
 -14   1  12       27.35       33.21      6.31 o
 -13   1  12       91.17       89.79     10.75 o
 -12   1  12       35.68       26.36      4.75 o
 -11   1  12      122.22      103.77      5.72 o
 -10   1  12      218.42      191.50      5.92 o
  -9   1  12      655.73      592.81      8.91 o
  -8   1  12        1.91        4.49      2.18 o
  -7   1  12     1366.33     1292.77     16.98 o
  -6   1  12        4.03        0.11      1.56 o
  -5   1  12       40.99       39.26      2.73 o
  -4   1  12        4.57        5.42      1.30 o
  -3   1  12      123.24      116.46      3.08 o
  -2   1  12        0.01       -0.47      1.18 o
  -1   1  12       84.66       83.55      2.85 o
   0   1  12        2.96        6.63      1.65 o
   1   1  12     1088.51     1066.87     13.22 o
   2   1  12       53.12       56.29      4.72 o
   3   1  12       27.98       26.33      2.84 o
   4   1  12       23.41       33.59      3.16 o
   5   1  12      687.95      701.53     14.72 o
   6   1  12       82.00       78.96      4.99 o
   7   1  12       31.78       30.97      4.23 o
   8   1  12       19.21        9.09      3.64 o
   9   1  12      232.73      228.37      8.58 o
  10   1  12        0.65       -2.16      3.40 o
  11   1  12        2.63        2.64      3.87 o
  12   1  12        0.34       -2.11      3.61 o
  13   1  12       61.41       70.55      6.24 o
  14   1  12        1.65       -1.22     10.05 o
  15   1  12       62.82       55.60      8.82 o
  16   1  12        0.03       -9.38      9.38 o
 -17   2  12        3.54        3.97      7.17 o
 -16   2  12       29.57       29.45      8.68 o
 -15   2  12        0.01       -0.77      4.47 o
 -14   2  12       65.53       66.52      4.73 o
 -13   2  12      112.80      102.35      5.66 o
 -12   2  12       48.81       45.15      4.09 o
 -11   2  12       14.42       14.88      2.18 o
 -10   2  12       83.26       84.02      3.71 o
  -9   2  12       20.03       17.97      2.37 o
  -8   2  12       25.27       32.51      3.49 o
  -7   2  12      208.53      216.57      5.28 o
  -6   2  12      607.93      531.43      8.92 o
  -5   2  12       91.02       92.87      5.09 o
  -4   2  12      284.30      267.02      4.84 o
  -3   2  12       11.43       10.50      3.28 o
  -2   2  12        1.15        1.01      3.00 o
  -1   2  12      157.84      162.68      6.21 o
   0   2  12     1383.53     1418.01     16.72 o
   1   2  12       24.83       23.94      2.83 o
   2   2  12      382.99      395.07      8.67 o
   3   2  12       21.74       28.69      3.13 o
   4   2  12      774.84      728.83     13.21 o
   5   2  12      532.50      524.12     10.76 o
   6   2  12      104.62      112.60      5.03 o
   7   2  12      390.01      386.84     14.68 o
   8   2  12      126.36      121.17      6.55 o
   9   2  12       53.75       39.37      4.78 o
  10   2  12       69.21       66.00      5.65 o
  11   2  12        3.17        7.95      4.01 o
  12   2  12      158.45      150.47      8.06 o
  13   2  12       15.26       18.92      6.36 o
  14   2  12        3.07       -4.96      5.80 o
  15   2  12       37.79       40.83      8.26 o
 -16   3  12        0.10       -2.14      3.95 o
 -15   3  12       31.46       30.35      4.61 o
 -14   3  12       26.56       28.83      3.09 o
 -13   3  12        0.43        1.50      4.31 o
 -12   3  12        0.00       -2.26      2.26 o
 -11   3  12        0.65       -1.48      3.43 o
 -10   3  12       19.84       22.74      2.99 o
  -9   3  12      110.76      105.31      4.58 o
  -8   3  12      112.62      110.22      4.70 o
  -7   3  12      175.41      154.48      5.33 o
  -6   3  12      121.84      133.89      5.27 o
  -5   3  12     1402.64     1368.66     20.66 o
  -4   3  12      136.21      144.90      5.37 o
  -3   3  12      801.04      780.12     13.49 o
  -2   3  12       34.58       35.70      2.95 o
  -1   3  12      830.22      751.16     11.97 o
   0   3  12      197.29      199.93      6.11 o
   1   3  12       12.85       14.04      2.67 o
   2   3  12       94.37       92.95      4.42 o
   3   3  12      124.82      116.57      5.01 o
   4   3  12        3.96        1.22      2.65 o
   5   3  12      777.89      776.89     16.98 o
   6   3  12       82.96       95.71      4.91 o
   7   3  12       71.49       70.62      4.52 o
   8   3  12       56.73       55.36      4.25 o
   9   3  12      216.60      236.84      7.87 o
  10   3  12      229.00      230.46      9.44 o
  11   3  12       25.17       16.68      7.18 o
  12   3  12       18.41       10.34      4.83 o
  13   3  12        0.89       -6.75      6.75 o
  14   3  12        0.07       -7.73     10.64 o
  15   3  12       27.87       34.08     11.17 o
 -15   4  12        2.26        0.70      3.00 o
 -14   4  12        2.87       -0.23      2.93 o
 -13   4  12        8.20       10.54      3.14 o
 -12   4  12       70.05       80.59      4.82 o
 -11   4  12        1.54        1.46      2.78 o
 -10   4  12       54.84       62.55      4.29 o
  -9   4  12       15.74       13.24      4.00 o
  -8   4  12       59.19       56.44      4.15 o
  -7   4  12      334.85      330.25      8.92 o
  -6   4  12      278.42      271.34      7.36 o
  -5   4  12       44.65       34.13      3.39 o
  -4   4  12       49.34       57.08      3.85 o
  -3   4  12        1.11        3.19      2.55 o
  -2   4  12      623.86      641.39     13.75 o
  -1   4  12       42.98       47.57      4.21 o
   0   4  12      135.47      134.38      5.38 o
   1   4  12       64.55       61.03      4.58 o
   2   4  12      226.96      239.19      7.11 o
   3   4  12       26.27       21.03      3.26 o
   4   4  12       63.25       58.96      4.13 o
   5   4  12       34.19       30.23      3.49 o
   6   4  12        7.26       -2.34      3.55 o
   7   4  12       44.44       51.74      5.32 o
   8   4  12       41.25       42.44      5.34 o
   9   4  12       33.66       40.34      5.95 o
  10   4  12        0.11       -0.02      4.40 o
  11   4  12      108.00       95.07      8.04 o
  12   4  12       42.02       31.69      8.60 o
  13   4  12       42.99       46.90     22.70 o
  14   4  12        5.00       25.99      8.37 o
 -14   5  12        1.29        1.04      3.90 o
 -13   5  12       23.06       31.62      4.80 o
 -12   5  12        4.56        5.95      3.47 o
 -11   5  12       12.15       12.51      3.52 o
 -10   5  12       46.53       52.94      4.61 o
  -9   5  12       23.91       25.20      3.86 o
  -8   5  12       20.85       15.90      3.57 o
  -7   5  12        0.54        0.57      2.90 o
  -6   5  12        2.97        5.66      3.08 o
  -5   5  12      112.42      101.23      5.30 o
  -4   5  12      407.47      407.77     10.34 o
  -3   5  12      175.24      172.21      6.74 o
  -2   5  12       30.98       33.16      3.89 o
  -1   5  12        1.97        4.81      3.65 o
   0   5  12        1.06       -1.07      3.39 o
   1   5  12        5.92        8.63      3.33 o
   2   5  12      138.08      127.65      6.19 o
   3   5  12        8.71        8.18      3.88 o
   4   5  12        0.01        1.21      3.67 o
   5   5  12      294.35      255.40      9.68 o
   6   5  12       43.94       41.66      5.36 o
   7   5  12       20.80       30.67      7.81 o
   8   5  12        0.17        2.07      4.45 o
   9   5  12       21.09       20.39      5.14 o
  10   5  12       32.81       37.48      5.71 o
  11   5  12       45.92       52.38      7.45 o
  12   5  12       39.43       52.99     12.85 o
 -12   6  12        0.19       -3.97      3.97 o
 -11   6  12        4.19        2.96      4.05 o
 -10   6  12        0.05       -2.31      3.93 o
  -9   6  12        5.49        3.70      3.44 o
  -8   6  12        0.45        1.32      3.21 o
  -7   6  12       12.57        7.75      3.48 o
  -6   6  12       12.69       13.36      3.54 o
  -5   6  12      130.29      138.12      6.43 o
  -4   6  12      114.18      108.67      5.83 o
  -3   6  12       76.34       80.96      5.29 o
  -2   6  12        0.57       -3.85      3.85 o
  -1   6  12        1.28        1.09      3.78 o
   0   6  12       36.32       27.07      6.62 o
   1   6  12      107.87       86.92      9.05 o
   2   6  12      103.62       98.42      9.52 o
   3   6  12       28.53       24.02      5.70 o
   4   6  12       10.40       17.85      5.61 o
   5   6  12       20.13       16.54      5.60 o
   6   6  12       86.87       95.36      9.68 o
   7   6  12        0.17       -0.30      4.39 o
   8   6  12        7.64       11.21      6.94 o
   9   6  12      101.49      108.59      7.88 o
  10   6  12       50.44       62.47      8.16 o
  11   6  12       21.58       29.09      9.00 o
  -9   7  12        0.39        1.08      4.64 o
  -8   7  12       15.41       19.52      5.59 o
  -7   7  12       32.42       35.90      6.06 o
  -6   7  12        5.51        7.24      3.79 o
  -5   7  12       77.60       81.77      6.82 o
  -4   7  12       14.47       12.52      3.95 o
  -3   7  12       23.99       16.33      4.90 o
  -2   7  12       29.26       38.70      5.87 o
  -1   7  12       16.29       23.81      7.35 o
   0   7  12       64.46       72.01     17.07 o
   1   7  12        0.76       -1.63      5.75 o
   2   7  12        0.57        2.64      6.66 o
   3   7  12        0.40        3.91      6.83 o
   4   7  12       11.95        5.31      8.45 o
   5   7  12       12.25       23.37      7.70 o
   6   7  12       17.61       11.40      7.71 o
   7   7  12       35.10       43.38      9.24 o
   8   7  12        0.32       -5.88      5.88 o
  -5   8  12        6.28       -0.73      6.47 o
  -4   8  12        6.68        5.29      6.71 o
  -3   8  12        9.09        7.53      7.22 o
  -2   8  12       27.14       28.79      7.72 o
  -1   8  12       37.42       39.09      6.38 o
   0   8  12        7.47       16.06      7.13 o
   1   8  12       15.30       19.75     14.89 o
   2   8  12        2.18        2.06      7.03 o
   3   8  12       28.82       44.07      9.36 o
 -13   0  13       76.81       75.01     12.43 o
 -11   0  13      288.65      269.88     19.48 o
  -9   0  13       92.48       92.06      3.83 o
  -7   0  13      349.43      388.15     14.86 o
  -5   0  13      717.23      734.74     19.68 o
  -3   0  13        7.34        7.92      2.25 o
  -1   0  13        3.47        7.05      2.26 o
   1   0  13       26.49       22.70      3.39 o
   3   0  13      391.50      387.54     11.18 o
   5   0  13       18.36       23.27      5.38 o
   7   0  13      200.48      191.88     10.93 o
   9   0  13        7.13       10.72      5.68 o
  11   0  13       37.41       38.04      7.52 o
  13   0  13        2.36       -1.83      6.29 o
  15   0  13        2.61       -3.19      8.96 o
 -17   1  13        0.18       -6.94      6.94 o
 -16   1  13       64.07       70.87     10.97 o
 -15   1  13       18.87       26.68      6.42 o
 -14   1  13        1.13        6.80      5.22 o
 -13   1  13      113.29       97.57      7.32 o
 -12   1  13       28.30       32.40      5.25 o
 -11   1  13       22.02       14.65      8.11 o
 -10   1  13      179.63      142.18      6.02 o
  -9   1  13       50.26       48.79      2.46 o
  -8   1  13        2.81        0.38      2.09 o
  -7   1  13       66.66       61.54      3.60 o
  -6   1  13      130.44      125.46      5.39 o
  -5   1  13        7.15        5.68      2.34 o
  -4   1  13       39.26       38.73      2.80 o
  -3   1  13      217.06      204.92      4.24 o
  -2   1  13      158.88      169.79      4.38 o
  -1   1  13       95.80       91.72      3.49 o
   0   1  13       61.88       70.56      2.90 o
   1   1  13        7.79        6.31      2.63 o
   2   1  13        0.15        0.01      2.18 o
   3   1  13        2.87        3.91      2.50 o
   4   1  13      747.29      704.39     13.01 o
   5   1  13       46.04       54.94      3.85 o
   6   1  13       11.41        8.14      3.44 o
   7   1  13        0.20       -2.01      3.07 o
   8   1  13       27.17       14.34      3.77 o
   9   1  13        0.60        0.68      3.42 o
  10   1  13        0.15       -2.22      3.54 o
  11   1  13        0.53       -1.52      3.71 o
  12   1  13      239.32      245.73      9.98 o
  13   1  13        1.15       -4.31      4.31 o
  14   1  13        0.01        2.28      6.40 o
  15   1  13        4.44        6.11      7.20 o
 -16   2  13       16.94       29.17      8.96 o
 -15   2  13        7.30       14.38      6.10 o
 -14   2  13        3.03        1.21      2.79 o
 -13   2  13       45.97       46.20      5.75 o
 -12   2  13      191.90      178.38      7.19 o
 -11   2  13        0.14        3.18      1.91 o
 -10   2  13        3.88        2.19      2.00 o
  -9   2  13      162.53      131.56      4.64 o
  -8   2  13      204.67      184.35      6.61 o
  -7   2  13        3.62        4.67      2.33 o
  -6   2  13      211.67      209.41      6.76 o
  -5   2  13        0.30       -0.05      2.43 o
  -4   2  13      235.59      214.15      8.04 o
  -3   2  13        4.76        5.67      3.12 o
  -2   2  13      188.52      181.81     10.07 o
  -1   2  13      459.76      456.02     10.70 o
   0   2  13      370.31      363.20      7.53 o
   1   2  13     1791.70     1816.00     26.37 o
   2   2  13      179.05      174.83      5.97 o
   3   2  13        3.58        7.76      2.64 o
   4   2  13        6.76       10.22      2.84 o
   5   2  13       17.68       12.22      3.01 o
   6   2  13       13.89       11.62      3.06 o
   7   2  13       87.75       79.46      4.68 o
   8   2  13        3.49       10.51      3.80 o
   9   2  13       22.30       16.56      4.27 o
  10   2  13        3.60        0.51      3.94 o
  11   2  13       47.44       49.38      5.79 o
  12   2  13        3.41       -0.62      4.52 o
  13   2  13      184.93      195.79     10.91 o
  14   2  13        1.98        5.20      7.87 o
  15   2  13       91.47       85.71     10.73 o
 -16   3  13       25.73       42.71     10.19 o
 -15   3  13        1.02        5.87      4.88 o
 -14   3  13       21.98       28.64      4.32 o
 -13   3  13        0.26       -2.61      2.63 o
 -12   3  13       16.49       13.87      2.74 o
 -11   3  13       27.43       24.90      3.07 o
 -10   3  13        1.06        1.06      2.38 o
  -9   3  13        9.23        5.80      3.66 o
  -8   3  13      167.60      174.21      5.76 o
  -7   3  13        3.62        8.80      3.04 o
  -6   3  13      120.29      113.85      4.95 o
  -5   3  13      278.60      263.88      7.20 o
  -4   3  13      596.86      553.82     15.22 o
  -3   3  13      481.61      470.43     12.83 o
  -2   3  13      125.43      121.00      5.71 o
  -1   3  13      221.22      210.01     10.73 o
   0   3  13      198.31      200.10      6.27 o
   1   3  13       11.98       14.76      2.89 o
   2   3  13      248.10      261.18      7.37 o
   3   3  13      213.69      215.97      6.92 o
   4   3  13      378.81      379.84      9.31 o
   5   3  13      122.57      134.94      5.73 o
   6   3  13      211.68      223.79     10.25 o
   7   3  13       17.70       21.45      3.43 o
   8   3  13      186.38      204.32      7.69 o
   9   3  13       10.66       15.99      4.63 o
  10   3  13       19.84       22.27      4.98 o
  11   3  13      186.80      196.23      9.38 o
  12   3  13       59.60       51.07      6.38 o
  13   3  13        3.88       -3.80     14.30 o
  14   3  13        1.97       -3.32      6.60 o
 -15   4  13        0.31       -4.80      7.08 o
 -14   4  13       53.32       52.34      4.29 o
 -13   4  13       60.76       73.09      4.75 o
 -12   4  13       10.42        9.44      3.09 o
 -11   4  13       15.89       16.89      3.46 o
 -10   4  13       19.14       22.59      3.51 o
  -9   4  13        3.10        5.34      2.92 o
  -8   4  13        1.58        0.25      2.80 o
  -7   4  13        0.26        1.99      2.55 o
  -6   4  13       12.26       10.93      3.03 o
  -5   4  13      787.67      787.92     14.14 o
  -4   4  13       83.13       95.18      5.78 o
  -3   4  13       67.14       72.67      4.91 o
  -2   4  13      729.43      697.41     14.86 o
  -1   4  13      140.90      152.22      6.68 o
   0   4  13      265.10      242.83      9.18 o
   1   4  13       77.96       80.76      5.56 o
   2   4  13       12.75        9.71      3.12 o
   3   4  13       46.87       53.65      4.13 o
   4   4  13      160.57      159.40      6.67 o
   5   4  13        0.23       -2.96      2.96 o
   6   4  13      147.38      146.99      9.59 o
   7   4  13      162.28      173.13      8.34 o
   8   4  13       14.93       12.75      4.62 o
   9   4  13       65.93       62.29      7.94 o
  10   4  13        0.47        3.80      4.51 o
  11   4  13       40.76       56.25      6.48 o
  12   4  13       43.62       42.74      7.25 o
  13   4  13       16.99       13.61      7.62 o
 -13   5  13       97.02      114.60      9.30 o
 -12   5  13        2.69        5.47      3.83 o
 -11   5  13       63.99       76.32      5.33 o
 -10   5  13       55.05       50.34      4.64 o
  -9   5  13      176.06      192.49      7.47 o
  -8   5  13       11.71       16.76      3.55 o
  -7   5  13       22.00       26.08      3.84 o
  -6   5  13      130.20      135.47      6.22 o
  -5   5  13        1.71        0.16      3.02 o
  -4   5  13       18.28       24.94      5.32 o
  -3   5  13       37.19       40.37      5.01 o
  -2   5  13      219.06      220.25     10.91 o
  -1   5  13        0.13       -2.82      2.82 o
   0   5  13        0.26        3.46      3.65 o
   1   5  13        2.10        2.33      3.70 o
   2   5  13       79.58       75.51      5.84 o
   3   5  13      109.71      110.49      7.82 o
   4   5  13       20.92       30.88      5.92 o
   5   5  13       14.62       11.52      4.99 o
   6   5  13      114.02      149.12      9.60 o
   7   5  13        1.61        4.84      4.39 o
   8   5  13       90.52       91.63      7.31 o
   9   5  13        1.96       -2.89      4.60 o
  10   5  13        7.55        3.95      4.90 o
  11   5  13       14.22       10.99      6.40 o
  12   5  13       55.30       47.56      9.45 o
 -11   6  13       55.79       59.73      6.04 o
 -10   6  13        0.00       -3.76      3.76 o
  -9   6  13        0.71        2.48      3.68 o
  -8   6  13       57.42       56.03      5.09 o
  -7   6  13       95.69      101.84      6.02 o
  -6   6  13        5.10        6.22      3.51 o
  -5   6  13        2.95        0.95      3.07 o
  -4   6  13       35.72       27.12      4.12 o
  -3   6  13      176.76      185.25      7.51 o
  -2   6  13       34.32       46.16      4.66 o
  -1   6  13       48.21       52.93      6.05 o
   0   6  13       29.36       34.83      7.29 o
   1   6  13      133.89      142.71     11.25 o
   2   6  13       26.69       28.50      8.98 o
   3   6  13       85.00      118.38     10.47 o
   4   6  13       15.87       14.22      7.10 o
   5   6  13      102.14      102.21     13.30 o
   6   6  13        2.12        9.89      5.56 o
   7   6  13       75.94       80.39     10.79 o
   8   6  13       30.72       29.20      6.88 o
   9   6  13       36.79       55.71     13.77 o
  10   6  13        9.15        1.98      8.01 o
  -8   7  13      149.64      170.06      9.21 o
  -7   7  13       35.33       39.52      5.73 o
  -6   7  13        7.24        3.78      4.09 o
  -5   7  13       36.71       46.77      5.04 o
  -4   7  13      157.81      164.27      9.31 o
  -3   7  13       46.01       46.15      6.21 o
  -2   7  13       96.30      107.43      8.99 o
  -1   7  13        0.07       -4.26      4.26 o
   0   7  13       27.93       23.15      7.20 o
   1   7  13       20.58       27.95      7.74 o
   2   7  13       53.47       63.21      9.28 o
   3   7  13        7.04       19.95      7.34 o
   4   7  13       25.48       16.24     11.62 o
   5   7  13        1.92        2.07      7.18 o
   6   7  13       78.67       89.73     11.04 o
   7   7  13        6.09        0.71      7.95 o
 -14   0  14        3.17        2.69      8.29 o
 -12   0  14       44.25       36.84      9.96 o
 -10   0  14       48.83       49.76      3.83 o
  -8   0  14      128.97      133.56      7.10 o
  -6   0  14       40.85       46.26      5.06 o
  -4   0  14      104.81       89.30      8.12 o
  -2   0  14       10.15        6.28      3.62 o
   0   0  14        0.14       -0.08      2.64 o
   2   0  14      166.59      161.31     11.02 o
   4   0  14       73.17       63.14      6.69 o
   6   0  14       23.90       36.04      6.14 o
   8   0  14        5.82       -0.88      4.83 o
  10   0  14       10.61       20.17     10.47 o
  12   0  14       31.64       23.20      7.68 o
  14   0  14        6.22       -3.36      9.35 o
 -15   1  14       25.02       23.23     10.58 o
 -14   1  14        1.76        3.53      7.39 o
 -13   1  14        0.05       -5.03      5.03 o
 -12   1  14        0.00       -1.98      5.07 o
 -11   1  14      148.67      149.45      6.00 o
 -10   1  14       95.76       86.33      8.93 o
  -9   1  14       53.82       53.34      3.68 o
  -8   1  14        3.04        2.79      2.63 o
  -7   1  14        8.18       12.94      2.67 o
  -6   1  14      458.49      412.99      9.69 o
  -5   1  14       95.90      105.80      5.03 o
  -4   1  14      111.66      106.86      5.13 o
  -3   1  14      391.15      345.30      8.96 o
  -2   1  14        0.27       -1.32      2.36 o
  -1   1  14      302.51      301.95      6.64 o
   0   1  14        3.03        1.84      2.05 o
   1   1  14        4.92        4.97      2.26 o
   2   1  14        5.56        2.93      2.76 o
   3   1  14       18.78       26.20      3.17 o
   4   1  14       61.26       60.88      4.49 o
   5   1  14       16.39       14.64      3.18 o
   6   1  14       66.41       64.54      5.09 o
   7   1  14       43.27       44.88      5.59 o
   8   1  14       60.69       53.86      6.27 o
   9   1  14       83.19       89.46      7.25 o
  10   1  14        3.01        1.75      4.08 o
  11   1  14      123.88      146.79      8.05 o
  12   1  14       22.54       16.25      5.08 o
  13   1  14       60.20       50.59      6.41 o
  14   1  14        0.77       -0.48      7.13 o
 -16   2  14       45.31       62.42     10.97 o
 -15   2  14       10.41       11.65      5.89 o
 -14   2  14        2.07        7.02      5.34 o
 -13   2  14       11.02        4.69      3.13 o
 -12   2  14        0.03        4.06      3.08 o
 -11   2  14       99.69      100.61      4.29 o
 -10   2  14       45.71       57.28      3.97 o
  -9   2  14       46.30       48.99      3.99 o
  -8   2  14        2.94        2.93      2.50 o
  -7   2  14      123.75      127.33      5.39 o
  -6   2  14      188.32      173.43      6.42 o
  -5   2  14       68.18       70.09      4.47 o
  -4   2  14      323.59      316.03      8.79 o
  -3   2  14        6.91        6.13      3.04 o
  -2   2  14     1887.48     1836.10     30.03 o
  -1   2  14      173.16      170.32      6.75 o
   0   2  14      153.11      163.13      6.02 o
   1   2  14      443.90      431.45      8.74 o
   2   2  14      114.87      115.90      5.02 o
   3   2  14       89.10       83.14      4.61 o
   4   2  14       28.99       29.76      3.51 o
   5   2  14       12.62       12.54      3.21 o
   6   2  14        0.05       -0.86      2.69 o
   7   2  14        3.66        2.67      3.02 o
   8   2  14      111.01      117.43      5.79 o
   9   2  14        1.66       -3.48      3.88 o
  10   2  14        0.10       -2.19      3.86 o
  11   2  14       33.16       30.50      5.40 o
  12   2  14       82.59       95.61      7.42 o
  13   2  14       43.60       52.26      7.36 o
  14   2  14        9.07        3.85      7.38 o
 -15   3  14       54.39       68.35      5.75 o
 -14   3  14       27.69       31.84      4.47 o
 -13   3  14        1.87        2.35      6.23 o
 -12   3  14       13.16       10.61      2.75 o
 -11   3  14       12.74       13.74      2.94 o
 -10   3  14        0.18        0.97      2.41 o
  -9   3  14      127.83      121.04      5.05 o
  -8   3  14       15.88       14.70      2.84 o
  -7   3  14      184.01      159.03      5.68 o
  -6   3  14       26.97       23.56      3.51 o
  -5   3  14      327.28      322.89     12.63 o
  -4   3  14      248.93      260.80      8.33 o
  -3   3  14      573.63      533.03     16.06 o
  -2   3  14       41.57       47.43      4.44 o
  -1   3  14      171.77      167.45      9.82 o
   0   3  14       60.23       42.94      4.58 o
   1   3  14      110.76      116.34      7.43 o
   2   3  14      100.50       97.16      5.56 o
   3   3  14      105.66      105.84      6.29 o
   4   3  14       18.63       17.18      3.36 o
   5   3  14      381.03      381.29      9.54 o
   6   3  14       19.27       23.32      3.64 o
   7   3  14      159.29      157.91      7.02 o
   8   3  14       25.09       21.65      3.86 o
   9   3  14        0.08       -5.30      5.30 o
  10   3  14        6.01        1.01      4.44 o
  11   3  14       10.92        8.40      4.91 o
  12   3  14       22.00       22.18      5.71 o
  13   3  14        5.71       -0.44     12.96 o
 -14   4  14        4.51        9.99      4.15 o
 -13   4  14       16.11       17.73      3.48 o
 -12   4  14        5.32       10.72      3.27 o
 -11   4  14       11.09       17.99      3.50 o
 -10   4  14       72.52       79.50      5.61 o
  -9   4  14       89.90       88.65      6.05 o
  -8   4  14       39.13       42.33      6.23 o
  -7   4  14      121.25      134.00      5.63 o
  -6   4  14       83.24       89.75      5.42 o
  -5   4  14       73.54       74.84      4.51 o
  -4   4  14      311.89      327.17     12.68 o
  -3   4  14        0.27        3.39      3.25 o
  -2   4  14      328.86      345.34     10.07 o
  -1   4  14       58.96       61.80      4.90 o
   0   4  14      100.83      105.98      6.68 o
   1   4  14       11.07        7.57      3.83 o
   2   4  14      225.07      223.03      9.32 o
   3   4  14       82.79       88.95      5.53 o
   4   4  14       83.47       93.62      5.80 o
   5   4  14       81.21       81.58      7.07 o
   6   4  14       77.26       66.04      5.85 o
   7   4  14       18.09       20.59      4.87 o
   8   4  14      208.14      223.20      9.58 o
   9   4  14        4.02        3.95      8.27 o
  10   4  14      161.12      165.79      9.01 o
  11   4  14       22.63       31.07      5.90 o
  12   4  14       11.32        9.66      6.38 o
 -12   5  14       12.33       10.00      3.83 o
 -11   5  14       18.32       31.25      4.30 o
 -10   5  14        7.40        8.76      3.59 o
  -9   5  14       43.86       46.20      4.54 o
  -8   5  14        1.78       -1.91      3.28 o
  -7   5  14        5.90        1.05      3.23 o
  -6   5  14        0.45        2.02      3.23 o
  -5   5  14      149.35      155.94      6.95 o
  -4   5  14       74.46       81.50      5.26 o
  -3   5  14        0.49        0.32      3.47 o
  -2   5  14        3.35       -0.03      3.26 o
  -1   5  14        3.59        0.70      3.68 o
   0   5  14       53.96       46.32      5.34 o
   1   5  14        0.56        4.59      4.93 o
   2   5  14       97.33      104.93      9.68 o
   3   5  14       60.99       69.06      8.60 o
   4   5  14       44.59       44.04     12.18 o
   5   5  14      189.00      216.68     13.32 o
   6   5  14       12.46       13.07      5.61 o
   7   5  14        9.98        7.40      6.85 o
   8   5  14       24.20       21.30      6.24 o
   9   5  14       77.37      101.62      9.04 o
  10   5  14        1.60       -3.16      5.76 o
  11   5  14        1.43       -4.29     14.02 o
 -10   6  14        5.66        7.90      4.55 o
  -9   6  14        0.10       -2.64      3.47 o
  -8   6  14        1.01       -0.87      3.59 o
  -7   6  14        2.76       -0.41      3.62 o
  -6   6  14        5.84        3.32      3.51 o
  -5   6  14      116.07      123.61      6.58 o
  -4   6  14      131.19      166.51      7.51 o
  -3   6  14        4.10        5.15      4.25 o
  -2   6  14       33.22       46.26      6.17 o
  -1   6  14       89.84       85.76      7.25 o
   0   6  14       36.21       40.64      7.89 o
   1   6  14        0.03       -5.17      5.17 o
   2   6  14        3.39       -0.78     10.58 o
   3   6  14       13.29       16.49      6.97 o
   4   6  14        8.26        4.64      8.31 o
   5   6  14        0.55       -4.87      5.99 o
   6   6  14        0.46        2.99      6.57 o
   7   6  14        8.16        7.40      7.25 o
   8   6  14       82.25       81.49     11.08 o
  -7   7  14       12.39        9.56      6.61 o
  -6   7  14        0.06        4.28      4.05 o
  -5   7  14        7.66        7.76      5.51 o
  -4   7  14        3.16       -2.96      4.38 o
  -3   7  14        4.51        3.32      4.79 o
  -2   7  14       32.26       30.10      8.74 o
  -1   7  14        3.92        3.19      4.92 o
   0   7  14       11.48        9.43      4.95 o
   1   7  14        4.54        7.64      7.00 o
   2   7  14        5.23       10.98      7.18 o
   3   7  14        4.22        4.30      7.63 o
   4   7  14        0.46        5.93      7.82 o
   5   7  14       15.20        1.62     14.53 o
 -13   0  15        4.85        0.06      7.61 o
 -11   0  15       98.43       89.35     12.82 o
  -9   0  15      201.97      167.71      9.71 o
  -7   0  15      903.35      848.79     22.68 o
  -5   0  15        7.83        3.97      3.98 o
  -3   0  15       90.09       85.14      7.78 o
  -1   0  15      112.47      102.86      7.54 o
   1   0  15      487.14      501.56     16.69 o
   3   0  15      411.58      412.29     12.28 o
   5   0  15      107.99      101.22      8.36 o
   7   0  15      442.12      448.90     37.26 o
   9   0  15      217.69      232.46     15.90 o
  11   0  15        1.65        0.12      6.53 o
  13   0  15        4.09       -5.67      6.38 o
 -15   1  15       27.13       18.47     10.52 o
 -14   1  15        3.27       -0.84      7.89 o
 -13   1  15        0.44       -1.78      8.76 o
 -12   1  15        0.05        0.22      5.26 o
 -11   1  15        4.20        7.21      2.67 o
 -10   1  15        0.16        0.25      1.90 o
  -9   1  15       77.04       69.19      3.85 o
  -8   1  15      164.58      146.03      5.49 o
  -7   1  15       19.02       23.72      3.73 o
  -6   1  15       70.02       53.45      4.45 o
  -5   1  15       85.73       84.70      4.76 o
  -4   1  15      322.15      303.16      8.69 o
  -3   1  15       26.87       23.13      3.37 o
  -2   1  15       55.47       65.12      5.27 o
  -1   1  15      104.93       88.08      5.07 o
   0   1  15        1.48        3.20      2.98 o
   1   1  15      125.90      122.68      5.92 o
   2   1  15      935.29      889.17     14.31 o
   3   1  15       37.95       39.04      3.38 o
   4   1  15      185.18      176.05      6.53 o
   5   1  15       94.48       85.27      5.21 o
   6   1  15      258.97      251.11      7.87 o
   7   1  15       17.19       18.39      4.10 o
   8   1  15       71.06       58.04      5.89 o
   9   1  15       42.19       46.29      6.31 o
  10   1  15      366.28      373.05     12.23 o
  11   1  15       18.49       18.07      5.30 o
  12   1  15       10.48        7.20      5.20 o
  13   1  15        3.16       -1.00      5.46 o
  14   1  15       18.81       21.77      8.34 o
 -15   2  15       22.57       19.64      7.78 o
 -14   2  15        1.76        3.44      5.26 o
 -13   2  15      125.41      150.83     11.06 o
 -12   2  15      108.12      114.46      6.30 o
 -11   2  15       31.55       30.98      2.80 o
 -10   2  15       79.82       72.94      4.11 o
  -9   2  15       21.04       21.35      4.49 o
  -8   2  15       81.51       70.54      4.32 o
  -7   2  15       59.05       58.11      4.14 o
  -6   2  15       72.43       74.41      4.66 o
  -5   2  15       25.58       24.24      3.54 o
  -4   2  15       31.42       27.12      3.75 o
  -3   2  15       37.09       33.25      3.89 o
  -2   2  15      692.39      684.10     14.62 o
  -1   2  15      159.21      164.08      8.09 o
   0   2  15      182.82      187.87      7.50 o
   1   2  15       61.05       54.69      4.62 o
   2   2  15      154.44      163.27      7.90 o
   3   2  15       80.19       75.33      5.10 o
   4   2  15       91.81       87.29      7.47 o
   5   2  15        2.15        5.46      3.05 o
   6   2  15       32.17       28.93      3.81 o
   7   2  15       89.95       95.92      5.48 o
   8   2  15        3.47        2.43      3.17 o
   9   2  15       89.77       90.13      7.15 o
  10   2  15        0.00       -3.48      3.48 o
  11   2  15       85.67       87.90      7.15 o
  12   2  15        9.13        9.30      5.02 o
  13   2  15       42.76       37.93      8.87 o
 -14   3  15        1.98        0.78      3.67 o
 -13   3  15        0.00        2.97      3.64 o
 -12   3  15        1.82        0.59      2.67 o
 -11   3  15        1.47       -0.66      2.55 o
 -10   3  15       72.79       73.89      4.17 o
  -9   3  15       18.97       21.59      3.11 o
  -8   3  15       59.50       66.98      4.62 o
  -7   3  15        9.03        8.93      3.19 o
  -6   3  15       17.81       17.22      3.51 o
  -5   3  15       27.54       22.53      3.71 o
  -4   3  15       61.61       56.93      4.77 o
  -3   3  15        3.49        0.74      3.03 o
  -2   3  15       74.33       70.78      5.00 o
  -1   3  15       55.93       64.60      9.17 o
   0   3  15       29.47       34.47      4.19 o
   1   3  15        0.01       -2.83      2.83 o
   2   3  15      182.00      173.94      9.10 o
   3   3  15        7.57        6.36      3.76 o
   4   3  15       74.39       68.66      5.58 o
   5   3  15        8.76       16.03      3.91 o
   6   3  15       12.59        8.85      5.14 o
   7   3  15       53.58       50.24      4.68 o
   8   3  15       18.74       28.39      5.32 o
   9   3  15      114.96      135.52      8.09 o
  10   3  15        3.79       11.24      4.97 o
  11   3  15        1.02        0.66      4.77 o
  12   3  15       15.24       19.38      5.73 o
 -13   4  15       64.92       81.97      5.18 o
 -12   4  15        4.34        5.59      3.27 o
 -11   4  15        0.23        2.89      3.18 o
 -10   4  15       66.77       79.59      5.67 o
  -9   4  15       79.08       89.36      5.29 o
  -8   4  15        1.91       -0.03      2.84 o
  -7   4  15        2.95        4.01      2.86 o
  -6   4  15       17.92       16.77      3.77 o
  -5   4  15      277.27      277.70      9.06 o
  -4   4  15       41.23       39.39      4.42 o
  -3   4  15        0.98        7.49      3.44 o
  -2   4  15        0.41        5.27      3.48 o
  -1   4  15      363.60      358.12     11.97 o
   0   4  15        6.94        4.78      3.53 o
   1   4  15      217.20      182.41      8.62 o
   2   4  15       20.09       16.62      4.42 o
   3   4  15        6.53        6.40      4.18 o
   4   4  15       48.95       50.49      5.73 o
   5   4  15      377.17      353.35     19.40 o
   6   4  15        4.03        0.67     11.48 o
   7   4  15       54.05       46.14      6.97 o
   8   4  15       10.03       12.97      5.88 o
   9   4  15       32.23       46.87      7.21 o
  10   4  15        7.15       12.43      6.09 o
  11   4  15        7.01        4.10      6.17 o
 -11   5  15       79.12       79.69      5.64 o
 -10   5  15       41.75       52.50      6.96 o
  -9   5  15        7.72       15.36      3.88 o
  -8   5  15       83.51       83.19      7.37 o
  -7   5  15        0.70        0.55      3.42 o
  -6   5  15        1.30        0.66      3.30 o
  -5   5  15        3.17        2.36      4.16 o
  -4   5  15       12.88       14.65      4.12 o
  -3   5  15       26.50       26.35      4.41 o
  -2   5  15        0.78        1.59      3.62 o
  -1   5  15      321.55      300.94      9.88 o
   0   5  15       19.19       12.00      4.19 o
   1   5  15       70.75       56.61      5.93 o
   2   5  15       39.16       47.32      9.07 o
   3   5  15       25.47       46.74     10.64 o
   4   5  15      190.50      199.12     14.89 o
   5   5  15        1.07       -6.33      8.84 o
   6   5  15       95.26       90.23     10.19 o
   7   5  15       10.06       17.49      7.48 o
   8   5  15        0.82        6.57      9.04 o
   9   5  15        1.63        3.01      7.18 o
  10   5  15       28.65       31.63     15.37 o
  -9   6  15        1.66        1.57      3.83 o
  -8   6  15        0.62        4.60      3.88 o
  -7   6  15        6.46        7.31      4.03 o
  -6   6  15        0.02        3.90      3.75 o
  -5   6  15       73.52       85.27      6.16 o
  -4   6  15      113.34      127.73      8.29 o
  -3   6  15       40.79       42.36      7.74 o
  -2   6  15        9.70       14.91      5.21 o
  -1   6  15       17.41       23.80      5.52 o
   0   6  15       24.98       37.77      5.94 o
   1   6  15        4.98       -5.66      5.66 o
   2   6  15        5.59        5.71      6.23 o
   3   6  15       73.29       76.63     10.33 o
   4   6  15        4.43        6.65      7.78 o
   5   6  15       29.58       29.32      8.21 o
   6   6  15        0.12       -1.02      8.71 o
   7   6  15        0.05       -2.16      7.32 o
  -4   7  15       31.16       36.85      6.26 o
  -3   7  15        2.83       -4.20      4.61 o
  -2   7  15        9.25        5.07      5.12 o
  -1   7  15        0.25       -4.57      4.57 o
   0   7  15        6.25       -1.93      4.72 o
   1   7  15        0.01       -6.77      8.68 o
   2   7  15        0.42       -6.52      6.52 o
   3   7  15        0.31        7.63      7.76 o
 -14   0  16       15.40       26.59     10.75 o
 -12   0  16        4.96        2.97      7.95 o
 -10   0  16       82.64       62.89      4.70 o
  -8   0  16      212.67      192.10      9.13 o
  -6   0  16        7.80        7.25      4.18 o
  -4   0  16      350.93      338.95     22.56 o
  -2   0  16      370.43      338.79     13.64 o
   0   0  16      169.57      164.45     12.57 o
   2   0  16      394.78      398.37     16.09 o
   4   0  16       64.84       63.07      7.34 o
   6   0  16        1.55        2.14      5.47 o
   8   0  16       15.09       11.06      6.17 o
  10   0  16       22.93       18.70      8.06 o
  12   0  16       37.95       34.55      8.59 o
 -15   1  16       11.41       24.80     10.80 o
 -14   1  16       11.03       12.37     12.06 o
 -13   1  16      111.03      125.43     11.19 o
 -12   1  16       18.07       13.48      6.37 o
 -11   1  16       30.85       33.91      3.71 o
 -10   1  16       15.92       18.78      2.58 o
  -9   1  16       23.31       15.79      2.80 o
  -8   1  16        1.16        2.48      2.52 o
  -7   1  16       45.59       45.08      3.83 o
  -6   1  16        0.52       -0.75      2.64 o
  -5   1  16      108.71       95.45      5.15 o
  -4   1  16       45.09       47.26      4.27 o
  -3   1  16       98.66      105.96      5.73 o
  -2   1  16      185.72      175.55      8.75 o
  -1   1  16      315.74      319.22      9.54 o
   0   1  16       13.59       15.27      3.69 o
   1   1  16      318.22      327.19      9.69 o
   2   1  16      531.93      520.56     12.74 o
   3   1  16        9.11        7.12      3.49 o
   4   1  16      467.60      450.69     13.64 o
   5   1  16      101.12       91.18      6.77 o
   6   1  16        8.79        2.84      3.45 o
   7   1  16       15.06       12.04      3.56 o
   8   1  16        6.68        8.45      3.72 o
   9   1  16       23.18       21.41      7.33 o
  10   1  16        0.00        4.32      4.66 o
  11   1  16        1.75        4.79      4.83 o
  12   1  16        1.23       -4.79      5.43 o
  13   1  16        9.79        2.92      6.15 o
 -14   2  16       36.87       40.75     12.15 o
 -13   2  16        0.03       -7.95      7.95 o
 -12   2  16       97.95      121.11      7.17 o
 -11   2  16        3.75        8.43      2.33 o
 -10   2  16        2.54        4.20      2.87 o
  -9   2  16       11.15        5.60      2.79 o
  -8   2  16        6.67        8.94      2.89 o
  -7   2  16        0.15       -0.56      2.68 o
  -6   2  16       59.15       71.57      4.72 o
  -5   2  16        9.58        7.39      3.10 o
  -4   2  16       37.54       29.14      4.44 o
  -3   2  16        2.17        4.22      3.85 o
  -2   2  16        1.98        2.72      3.09 o
  -1   2  16        5.17        4.64      3.30 o
   0   2  16       23.83       16.23      4.17 o
   1   2  16       53.18       59.97      4.93 o
   2   2  16        1.38       -0.85      3.06 o
   3   2  16       55.45       52.44      5.49 o
   4   2  16        6.53        3.16      3.76 o
   5   2  16       39.64       45.04      5.44 o
   6   2  16       11.92        9.66      6.57 o
   7   2  16        0.11        2.33      3.73 o
   8   2  16       14.17       12.53      4.22 o
   9   2  16       29.60       32.17      5.11 o
  10   2  16       18.85       20.48      4.37 o
  11   2  16       29.00       26.51      5.61 o
  12   2  16       11.08       12.14      5.40 o
 -13   3  16       23.15       33.27      6.41 o
 -12   3  16       11.73       10.63      4.81 o
 -11   3  16        4.48       -1.20      2.95 o
 -10   3  16        1.72        2.42      2.95 o
  -9   3  16       31.52       37.69      4.82 o
  -8   3  16        6.55       11.91      3.36 o
  -7   3  16        1.77        2.22      3.12 o
  -6   3  16      151.14      137.63      6.53 o
  -5   3  16       52.59       62.44      8.31 o
  -4   3  16        9.08        4.34      3.38 o
  -3   3  16        5.57        3.91      3.25 o
  -2   3  16       60.11       53.53      4.70 o
  -1   3  16       26.00       27.12      6.50 o
   0   3  16       31.81       26.09      4.02 o
   1   3  16        9.28        4.78      3.34 o
   2   3  16       48.25       63.44      8.13 o
   3   3  16        8.34        5.39      4.07 o
   4   3  16       76.13       66.58      6.15 o
   5   3  16       23.99       38.24      5.48 o
   6   3  16       11.36       12.14      4.62 o
   7   3  16        2.67       -4.02      4.02 o
   8   3  16       15.25       17.71      7.73 o
   9   3  16       64.49       64.69      9.22 o
  10   3  16       13.03       17.48      6.58 o
  11   3  16       28.30       33.86      7.42 o
 -12   4  16       32.98       42.94      4.39 o
 -11   4  16       66.36       74.31      5.12 o
 -10   4  16       49.55       48.40      4.60 o
  -9   4  16       44.55       43.63      4.52 o
  -8   4  16        0.44       -0.28      3.31 o
  -7   4  16       17.69       14.52      3.86 o
  -6   4  16        2.59        2.93      3.29 o
  -5   4  16       19.77       26.60      4.24 o
  -4   4  16        6.70        2.68      3.40 o
  -3   4  16       11.65       14.14      3.91 o
  -2   4  16      257.02      254.07      9.11 o
  -1   4  16       25.31       24.64      4.39 o
   0   4  16      113.04      107.55      6.37 o
   1   4  16        4.69        4.52      4.20 o
   2   4  16      107.78      111.01      9.58 o
   3   4  16       39.43       29.46      5.23 o
   4   4  16       15.56       19.56      7.00 o
   5   4  16       10.08       -1.78      6.02 o
   6   4  16       17.11       20.80     16.54 o
   7   4  16       22.87       22.78      7.50 o
   8   4  16      192.72      184.19     15.23 o
   9   4  16        4.96        6.01      7.67 o
  10   4  16        8.60       14.35      8.11 o
 -10   5  16        3.60        8.79      3.86 o
  -9   5  16        0.63        1.40      3.64 o
  -8   5  16        0.01       -3.49      3.49 o
  -7   5  16       32.06       50.34      5.85 o
  -6   5  16       21.72       17.13      4.66 o
  -5   5  16        0.17       -3.39      3.39 o
  -4   5  16      154.97      151.95      7.52 o
  -3   5  16        0.61       -2.31      3.54 o
  -2   5  16       31.11       25.44      7.58 o
  -1   5  16      236.52      267.17      9.70 o
   0   5  16       95.40       93.25      6.49 o
   1   5  16      358.10      388.57     13.95 o
   2   5  16       36.98       42.52      8.29 o
   3   5  16      194.70      202.08     32.08 o
   4   5  16       14.20       12.78     10.08 o
   5   5  16        5.36       18.33      7.36 o
   6   5  16        2.32        4.00      7.01 o
   7   5  16       83.16      124.17     23.62 o
   8   5  16        0.79       -7.70      7.70 o
  -7   6  16       82.28       75.03      6.06 o
  -6   6  16      125.17      139.09      8.73 o
  -5   6  16       47.94       50.89      6.45 o
  -4   6  16        7.58        5.62      4.73 o
  -3   6  16        6.33        2.18      4.81 o
  -2   6  16       23.02       22.86      6.76 o
  -1   6  16       43.03       36.01      6.27 o
   0   6  16       14.52       17.21      5.66 o
   1   6  16       38.31       39.64      6.58 o
   2   6  16        8.66        4.57      6.47 o
   3   6  16        0.00        2.00      9.32 o
   4   6  16        0.25       -5.58      6.66 o
   5   6  16       37.83       36.06      8.85 o
 -13   0  17        0.92        5.21      8.45 o
 -11   0  17        4.02        4.53      8.57 o
  -9   0  17       33.38       31.41      4.65 o
  -7   0  17       92.48       86.52     14.61 o
  -5   0  17      366.27      328.54     15.45 o
  -3   0  17      430.29      407.25     19.45 o
  -1   0  17      990.27      912.12     28.80 o
   1   0  17      115.70      118.53      8.91 o
   3   0  17        3.36       15.19      5.55 o
   5   0  17      392.76      403.46     16.47 o
   7   0  17      208.22      214.41     19.09 o
   9   0  17       96.52      104.46     15.56 o
  11   0  17       55.60       52.12     13.27 o
 -14   1  17        0.82       -4.45      9.99 o
 -13   1  17       29.21       32.79      7.99 o
 -12   1  17        3.09        8.42      6.17 o
 -11   1  17        0.44        1.60      3.33 o
 -10   1  17       15.59       15.16      2.70 o
  -9   1  17        0.07        1.44      2.55 o
  -8   1  17        0.32       -0.80      3.26 o
  -7   1  17        3.16        4.35      2.86 o
  -6   1  17        1.92       -0.25      2.96 o
  -5   1  17       93.87       90.62      5.62 o
  -4   1  17      288.50      277.42      8.88 o
  -3   1  17       50.66       41.87      4.48 o
  -2   1  17       60.98       50.95      4.73 o
  -1   1  17       77.24       70.12      7.39 o
   0   1  17      256.96      266.46     13.07 o
   1   1  17      527.76      504.18     12.78 o
   2   1  17      236.84      231.84      8.57 o
   3   1  17        1.46        1.15      3.26 o
   4   1  17        1.83        1.20      3.32 o
   5   1  17        9.99        7.47      6.92 o
   6   1  17        1.68       -2.81      5.45 o
   7   1  17        2.50        5.50      4.41 o
   8   1  17       15.08       18.43      5.52 o
   9   1  17        1.19        2.06      5.42 o
  10   1  17       34.05       28.81     10.36 o
  11   1  17       15.53        8.07     15.25 o
  12   1  17       43.21       42.50      9.42 o
 -13   2  17        0.21       -2.29      6.24 o
 -12   2  17        7.82       11.67      3.76 o
 -11   2  17        9.48       14.47      4.03 o
 -10   2  17       16.91       22.64      3.19 o
  -9   2  17        0.04        1.24      2.72 o
  -8   2  17       22.18       23.08      3.50 o
  -7   2  17        0.13       -2.49      2.77 o
  -6   2  17       29.26       22.77      3.73 o
  -5   2  17      111.75      119.90      6.13 o
  -4   2  17        0.00       -0.84      3.50 o
  -3   2  17       21.45       24.27      4.00 o
  -2   2  17        0.40        8.10      3.39 o
  -1   2  17      243.45      244.91      8.75 o
   0   2  17        2.19        1.26      3.26 o
   1   2  17        0.01       -1.69      3.11 o
   2   2  17        4.44        1.07      3.31 o
   3   2  17       59.32       50.86      4.93 o
   4   2  17        1.26        0.64      4.13 o
   5   2  17       65.26       63.48      6.36 o
   6   2  17        2.54        8.12      5.11 o
   7   2  17       41.89       33.35      8.50 o
   8   2  17       12.75       15.62      5.12 o
   9   2  17      119.58      115.35     10.59 o
  10   2  17        3.94       -1.10      6.83 o
  11   2  17        9.71       22.39      8.51 o
 -12   3  17        0.06        4.12      4.55 o
 -11   3  17       15.76       15.85      3.51 o
 -10   3  17       21.86       29.58      3.92 o
  -9   3  17        7.19       10.09      3.39 o
  -8   3  17      225.19      219.30      8.04 o
  -7   3  17        3.84        1.93      4.56 o
  -6   3  17      113.18      101.38      5.90 o
  -5   3  17        1.99        4.84      3.26 o
  -4   3  17        0.34        5.40      3.34 o
  -3   3  17        1.18       -1.96      3.69 o
  -2   3  17       51.00       52.55      4.90 o
  -1   3  17       11.18        8.94      3.67 o
   0   3  17       11.92       11.05      5.34 o
   1   3  17       16.14       17.58      4.85 o
   2   3  17       92.44       92.75      6.19 o
   3   3  17       12.36        3.69      4.37 o
   4   3  17       75.41       88.28      8.17 o
   5   3  17        0.97       -2.41      4.27 o
   6   3  17       16.64       18.33      5.21 o
   7   3  17       33.77       40.40      8.29 o
   8   3  17      114.48      138.48     11.89 o
   9   3  17       13.41        5.26      7.73 o
  10   3  17       24.45       24.96      8.47 o
 -11   4  17       15.73       16.09      4.35 o
 -10   4  17       14.49       21.65      6.17 o
  -9   4  17        0.74        0.30      3.92 o
  -8   4  17        9.86        5.31      3.67 o
  -7   4  17        1.18       -1.97      3.34 o
  -6   4  17       32.19       26.90      4.31 o
  -5   4  17       59.01       57.55      5.19 o
  -4   4  17       13.70        9.08      3.80 o
  -3   4  17        4.29       -0.18      3.45 o
  -2   4  17       42.26       45.32      6.36 o
  -1   4  17       55.54       56.80      5.46 o
   0   4  17      156.06      149.32      7.48 o
   1   4  17        0.12       -3.11      3.32 o
   2   4  17        2.24        1.78      3.76 o
   3   4  17       33.28       39.07      6.07 o
   4   4  17        0.02       -6.00      6.00 o
   5   4  17       51.44       53.63      8.92 o
   6   4  17        5.68        8.52      7.12 o
   7   4  17       25.49       37.77     20.85 o
   8   4  17        1.55       14.55      9.01 o
   9   4  17       17.82        1.98     16.99 o
  -9   5  17       28.50       32.64      5.49 o
  -8   5  17        9.47       13.59      5.00 o
  -7   5  17       19.42       21.80      5.25 o
  -6   5  17        0.01       -3.80      4.15 o
  -5   5  17        6.91       11.39      5.27 o
  -4   5  17       76.27       90.01      6.46 o
  -3   5  17        1.71        3.66      3.99 o
  -2   5  17      193.01      205.61      9.10 o
  -1   5  17        1.28        4.72      5.21 o
   0   5  17       88.03      103.65      8.20 o
   1   5  17        4.41        2.88      5.10 o
   2   5  17       89.22       92.10     17.35 o
   3   5  17        2.33        6.38      6.49 o
   4   5  17       99.36      126.54     11.48 o
   5   5  17       32.28       36.50      8.71 o
   6   5  17        0.93       11.12      7.38 o
   7   5  17        5.27       -1.86      7.74 o
  -5   6  17       34.83       38.55      8.29 o
  -4   6  17       13.50       13.64      5.43 o
  -3   6  17        1.53       -4.36      4.36 o
  -2   6  17        0.02       -3.16      4.62 o
  -1   6  17        3.56        4.02      6.51 o
   0   6  17        0.02        2.48      5.06 o
   1   6  17       20.83       25.16      6.35 o
   2   6  17       64.58       58.01      9.52 o
   3   6  17        0.08       -5.10      6.61 o
 -12   0  18       96.73       92.26     14.83 o
 -10   0  18        0.82       -0.99      3.36 o
  -8   0  18       19.92       21.07      5.49 o
  -6   0  18       17.87       16.56      4.97 o
  -4   0  18      310.02      291.92     13.17 o
  -2   0  18        1.39        0.73      4.66 o
   0   0  18        0.81       -4.47      4.47 o
   2   0  18      239.39      244.58     12.78 o
   4   0  18       30.98       29.10      6.49 o
   6   0  18      139.38      124.63     10.43 o
   8   0  18      203.16      209.71     34.23 o
  10   0  18       46.16       45.23     13.60 o
 -13   1  18       10.71        8.43      7.09 o
 -12   1  18        5.27        5.80      6.48 o
 -11   1  18       49.73       85.78     10.23 o
 -10   1  18        6.45       13.59      2.84 o
  -9   1  18       15.57       10.40      3.30 o
  -8   1  18        0.44        2.57      2.82 o
  -7   1  18       18.56       10.26      4.10 o
  -6   1  18       86.39       70.96      4.98 o
  -5   1  18       11.85       12.87      3.66 o
  -4   1  18       39.60       41.02      4.48 o
  -3   1  18      179.80      179.34      7.50 o
  -2   1  18       52.04       61.81      6.49 o
  -1   1  18       33.82       26.93      4.79 o
   0   1  18       17.83       19.75      4.08 o
   1   1  18        0.62       -3.79      3.79 o
   2   1  18       13.84       12.43      3.93 o
   3   1  18       66.21       65.75      6.11 o
   4   1  18       18.96       15.92      4.27 o
   5   1  18        0.04       -3.63      3.63 o
   6   1  18       67.12       66.89      6.93 o
   7   1  18       32.02       25.19      5.77 o
   8   1  18        0.49       -1.05      4.66 o
   9   1  18        0.54        3.09      5.22 o
  10   1  18       19.73        9.37      7.83 o
 -12   2  18        3.84        1.87      6.38 o
 -11   2  18        0.05        0.55      3.62 o
 -10   2  18       73.89       85.53      4.96 o
  -9   2  18        5.27        8.02      3.11 o
  -8   2  18       10.30        7.62      4.21 o
  -7   2  18        0.06       -2.36      2.95 o
  -6   2  18        0.43       -1.42      3.01 o
  -5   2  18        2.83        2.23      3.22 o
  -4   2  18       29.94       33.38      4.37 o
  -3   2  18        4.60        3.67      3.42 o
  -2   2  18        0.09        1.25      4.97 o
  -1   2  18        4.09        1.56      3.56 o
   0   2  18        5.62        4.61      3.49 o
   1   2  18        9.54        6.38      3.81 o
   2   2  18       57.04       62.25      5.59 o
   3   2  18        3.13       -0.76      3.43 o
   4   2  18       15.40       20.99      4.69 o
   5   2  18        0.63       -1.03      6.58 o
   6   2  18       75.49       71.72      6.93 o
   7   2  18        1.19       -0.63      4.52 o
   8   2  18        0.21       -4.48      4.48 o
   9   2  18        1.13        9.79      7.57 o
  10   2  18       40.46       29.92      9.06 o
 -11   3  18       35.68       39.83      9.41 o
 -10   3  18        1.43       -1.96      3.18 o
  -9   3  18      119.73      138.85      6.78 o
  -8   3  18        1.03       -3.20      3.20 o
  -7   3  18       37.67       42.30      4.76 o
  -6   3  18       50.02       59.96      5.11 o
  -5   3  18      107.93      123.67      6.61 o
  -4   3  18       16.22       17.38      3.85 o
  -3   3  18        4.69        8.73      4.02 o
  -2   3  18       42.49       43.65      4.87 o
  -1   3  18       20.07       18.13      4.21 o
   0   3  18        2.23        4.07      3.64 o
   1   3  18       91.29       85.84      6.12 o
   2   3  18        2.15        8.56      3.96 o
   3   3  18        0.06       -3.34      3.34 o
   4   3  18        0.08        3.86      4.79 o
   5   3  18       55.27       65.22      6.91 o
   6   3  18       18.03       16.78      7.38 o
   7   3  18       24.24        8.87      7.34 o
   8   3  18       58.93       59.26      9.75 o
   9   3  18       13.50       15.13      8.01 o
  -9   4  18        2.72        5.28      3.82 o
  -8   4  18        4.55        3.93      3.73 o
  -7   4  18        0.30       -0.42      4.49 o
  -6   4  18       13.81       12.50      4.10 o
  -5   4  18        0.47        2.75      3.66 o
  -4   4  18        5.47       12.41      3.99 o
  -3   4  18       37.33       35.43      4.93 o
  -2   4  18        2.23       -3.44      3.49 o
  -1   4  18       51.18       58.74     11.12 o
   0   4  18       10.37       15.09      4.34 o
   1   4  18        0.88       -1.49      3.70 o
   2   4  18        0.04       -1.39      3.67 o
   3   4  18       18.34        8.32      8.62 o
   4   4  18       12.26       18.12      7.73 o
   5   4  18        0.19        5.76     10.89 o
   6   4  18       58.52       56.66      9.39 o
   7   4  18        1.90        3.66      7.45 o
  -7   5  18        0.02       -4.14      4.14 o
  -6   5  18        3.71        3.37      4.58 o
  -5   5  18       17.58       15.15      4.68 o
  -4   5  18        3.54        8.95      5.96 o
  -3   5  18      135.29      153.39      8.01 o
  -2   5  18        1.71        2.99      4.12 o
  -1   5  18      136.90      160.51      9.69 o
   0   5  18       66.67       71.43      7.48 o
   1   5  18       85.32       77.55      7.92 o
   2   5  18        2.15        4.93      5.39 o
   3   5  18       20.25       22.61      8.03 o
   4   5  18        1.79       -2.47      6.73 o
   5   5  18       21.63       17.57      7.93 o
 -11   0  19       23.44       46.74     12.54 o
  -9   0  19        1.01        1.90      4.48 o
  -7   0  19       59.65       44.73      6.17 o
  -5   0  19       26.84       20.89      8.79 o
  -3   0  19       30.75       31.82      6.83 o
  -1   0  19      117.31      126.77      9.70 o
   1   0  19       71.06       57.18      7.61 o
   3   0  19      187.09      184.92     19.59 o
   5   0  19      950.22      889.53     27.82 o
   7   0  19       27.95       29.67      7.68 o
   9   0  19       44.41       50.35      8.55 o
 -11   1  19      110.51      137.83     12.23 o
 -10   1  19        5.02        6.11      2.92 o
  -9   1  19        0.07        0.78      2.85 o
  -8   1  19       28.98       39.92      4.17 o
  -7   1  19        0.63       -1.23      2.97 o
  -6   1  19       64.47       58.77      4.92 o
  -5   1  19       18.90       16.00      3.85 o
  -4   1  19       38.82       44.13      6.91 o
  -3   1  19       10.02       11.05      3.80 o
  -2   1  19      173.09      179.64      7.97 o
  -1   1  19       12.24       16.31      4.24 o
   0   1  19        0.33        2.32      3.61 o
   1   1  19       97.65      100.04      6.41 o
   2   1  19      131.44      144.10      8.89 o
   3   1  19       18.77       16.86      4.43 o
   4   1  19        1.28       -0.63      3.76 o
   5   1  19       33.95       35.59      6.84 o
   6   1  19        1.69        4.73      4.04 o
   7   1  19       33.02       41.37      9.58 o
   8   1  19       31.44       38.67      6.49 o
   9   1  19        2.78        1.75      5.54 o
 -11   2  19        0.49       -2.53      3.60 o
 -10   2  19        0.68        6.23      3.81 o
  -9   2  19        8.10        6.56      3.77 o
  -8   2  19        7.63        3.47      4.55 o
  -7   2  19       11.46        7.18      3.50 o
  -6   2  19        1.10        1.35      3.31 o
  -5   2  19       17.47       21.65      4.07 o
  -4   2  19       10.36       12.32      3.87 o
  -3   2  19       67.63       67.23      5.59 o
  -2   2  19       83.55       83.41      5.95 o
  -1   2  19       39.54       46.98      7.20 o
   0   2  19        0.01       -0.29      3.94 o
   1   2  19       63.90       67.72      5.81 o
   2   2  19        8.71       10.20      4.59 o
   3   2  19       58.21       62.23      5.79 o
   4   2  19        3.85       -3.63      3.63 o
   5   2  19        4.52        4.44      4.23 o
   6   2  19        0.57       -4.46      4.53 o
   7   2  19      129.42      131.46      8.99 o
   8   2  19        3.40       10.53      7.47 o
 -10   3  19        3.41        5.76      3.50 o
  -9   3  19        5.35        0.90      3.45 o
  -8   3  19       29.41       36.03      4.62 o
  -7   3  19       13.81       12.09      4.34 o
  -6   3  19       24.34       32.38      4.78 o
  -5   3  19        2.44        5.33      3.71 o
  -4   3  19        0.01        0.46      3.40 o
  -3   3  19        0.33       -1.80      3.53 o
  -2   3  19       45.28       48.81      6.19 o
  -1   3  19       17.95       19.83      4.54 o
   0   3  19        5.56        9.83      4.08 o
   1   3  19        3.77        1.72      3.81 o
   2   3  19       60.96       64.05      5.92 o
   3   3  19        1.20       -3.08      3.91 o
   4   3  19       12.04       14.31      4.56 o
   5   3  19        3.79        2.17      4.89 o
   6   3  19       12.91        4.78      7.14 o
   7   3  19        6.60        7.31      7.56 o
  -8   4  19       13.63        7.97      4.17 o
  -7   4  19        0.07       -3.49      3.49 o
  -6   4  19        0.05       -3.75      3.75 o
  -5   4  19       62.33       74.84     10.09 o
  -4   4  19        5.94        6.18      3.92 o
  -3   4  19        3.13       -4.26      4.57 o
  -2   4  19        2.60       -2.44      6.97 o
  -1   4  19        3.62        4.12      4.48 o
   0   4  19        0.24       -4.20      4.59 o
   1   4  19        4.36       -2.21      3.79 o
   2   4  19       43.77       38.74      6.69 o
   3   4  19       48.46       52.25      7.23 o
   4   4  19        0.43       -2.89      5.43 o
   5   4  19       29.16       21.43      7.91 o
  -4   5  19       34.99       32.04      5.48 o
  -3   5  19       36.38       34.94      5.51 o
  -2   5  19        2.63        4.15      5.02 o
  -1   5  19        9.29       11.34      5.60 o
   0   5  19        2.09        1.13      5.22 o
   1   5  19        1.79       -2.02      5.21 o
 -10   0  20      182.30      204.95     20.55 o
  -8   0  20        2.61        1.78      4.55 o
  -6   0  20        0.58       -0.43      4.50 o
  -4   0  20       20.41       21.03      6.13 o
  -2   0  20       22.24       34.62     11.06 o
   0   0  20       40.29       45.43      7.26 o
   2   0  20      139.96      117.58     10.17 o
   4   0  20       95.64      114.72     11.92 o
   6   0  20        7.29        7.70      6.46 o
 -10   1  20       19.06       22.83      4.77 o
  -9   1  20        0.51       -2.42      3.03 o
  -8   1  20        0.49       -4.90      4.90 o
  -7   1  20       42.75       46.21      4.84 o
  -6   1  20        3.02        1.60      3.52 o
  -5   1  20       68.88       64.81      5.38 o
  -4   1  20        2.04        1.04      3.44 o
  -3   1  20        4.92        7.32      3.87 o
  -2   1  20       16.06       14.00      4.32 o
  -1   1  20       94.90      101.84      6.61 o
   0   1  20       47.42       44.12      5.31 o
   1   1  20        4.16        6.69      4.07 o
   2   1  20       26.46       23.75      4.88 o
   3   1  20        0.05        0.98      4.25 o
   4   1  20       65.96       71.30      6.56 o
   5   1  20       10.10        9.02      5.36 o
   6   1  20        1.21        2.56      4.65 o
   7   1  20        4.42       -0.11      4.36 o
  -9   2  20       18.79       16.83      5.39 o
  -8   2  20       23.75       19.85      4.14 o
  -7   2  20        0.05        0.55      3.43 o
  -6   2  20        0.08        0.53      3.64 o
  -5   2  20       70.24       76.86      5.82 o
  -4   2  20       21.57       17.22      4.27 o
  -3   2  20      152.36      159.00      8.76 o
  -2   2  20       56.47       48.80      5.48 o
  -1   2  20        2.15        2.10      3.99 o
   0   2  20       79.47       83.28      8.66 o
   1   2  20       13.52       17.02      4.64 o
   2   2  20        2.53        1.54      3.90 o
   3   2  20       11.57       12.86      4.63 o
   4   2  20      105.72      102.53      7.14 o
   5   2  20        8.29       10.00      4.51 o
   6   2  20       18.54       11.18      4.90 o
  -8   3  20        2.59        1.39      3.66 o
  -7   3  20        0.81       -1.29      7.13 o
  -6   3  20        8.09        8.67      4.03 o
  -5   3  20       26.18       23.01      4.53 o
  -4   3  20        0.03        0.07      5.45 o
  -3   3  20       37.67       43.50      5.24 o
  -2   3  20        0.67        1.68      3.96 o
  -1   3  20       21.44       30.60      5.08 o
   0   3  20        4.17        3.91      4.25 o
   1   3  20       20.55       21.57      4.96 o
   2   3  20        0.61       -3.23      4.04 o
   3   3  20       14.99        8.82      4.36 o
   4   3  20        0.01       -2.30      4.02 o
   5   3  20       14.15        5.06      6.56 o
  -5   4  20       14.15       24.59      4.96 o
  -4   4  20       11.56       14.90      6.35 o
  -3   4  20        0.37       -3.73      3.73 o
  -2   4  20       13.11       18.85      4.90 o
  -1   4  20        7.15        3.20      4.36 o
   0   4  20       82.83      101.19      7.24 o
   1   4  20        0.01       -4.55      5.05 o
   2   4  20       22.71       35.69      6.58 o
  -7   0  21       23.37       16.38      5.85 o
  -5   0  21       51.80       63.29      7.94 o
  -3   0  21       32.67       43.82     12.04 o
  -1   0  21        1.41       -3.69      5.23 o
   1   0  21        0.40        5.74      6.07 o
   3   0  21       35.86       39.97      7.99 o
   5   0  21        1.26        9.21      6.77 o
  -8   1  21       10.63       13.99      3.90 o
  -7   1  21       41.43       47.11      6.49 o
  -6   1  21        7.22        4.39      3.83 o
  -5   1  21        2.93        2.52      3.83 o
  -4   1  21       35.94       42.87      6.86 o
  -3   1  21        0.18       -1.18      3.82 o
  -2   1  21        1.34        1.03      4.13 o
  -1   1  21       35.60       32.53      5.25 o
   0   1  21       18.43       15.93      4.65 o
   1   1  21        5.54        9.75      4.27 o
   2   1  21        0.13       -1.76      3.92 o
   3   1  21        1.45       -2.38      4.17 o
   4   1  21        5.73        7.11      4.70 o
   5   1  21        1.47        2.72      5.24 o
  -7   2  21        6.41        8.76      3.79 o
  -6   2  21       29.41       35.43      4.89 o
  -5   2  21       33.46       47.24      5.28 o
  -4   2  21        0.01       -1.57      3.71 o
  -3   2  21       11.02        8.18      4.65 o
  -2   2  21       17.95       15.23      4.41 o
  -1   2  21        7.46       13.36      5.17 o
   0   2  21       19.14       21.99      4.90 o
   1   2  21       17.72       23.71      5.11 o
   2   2  21        0.37       -0.29      4.40 o
   3   2  21        8.14        5.46      5.12 o
   4   2  21        4.48       -2.92      4.26 o
  -4   3  21        1.70       -3.43      3.93 o
  -3   3  21        4.79        7.69      4.18 o
  -2   3  21       13.02       21.63      4.84 o
  -1   3  21        1.03        0.12      4.16 o
   0   3  21       13.03        9.81      4.53 o
   1   3  21       21.64       28.73      5.32 o
  -4   0  22        6.58       19.79      8.85 o
  -2   0  22       58.59       66.13     11.53 o
   0   0  22        0.94       -5.33      5.33 o
   2   0  22       24.60       23.36     10.08 o
  -4   1  22        0.03        2.45      4.11 o
  -3   1  22        0.50        5.87      4.21 o
  -2   1  22       53.38       52.13      6.04 o
  -1   1  22       26.14       32.84      5.41 o
   0   1  22        1.02        0.18      4.02 o
   1   1  22       13.50        9.94      4.78 o
 
